# Supplementary material for: Facelift Randomized Controlled Trials Compliance With CONSORT Checklist: A Systematic Review
Source: Aesthet Surg J Open Forum. 2025 Nov 27;8:ojaf153. doi: 10.1093/asjof/ojaf153 (PMC12989475; doi:10.1093/asjof/ojaf153)
Supplement: ojaf153_Supplementary_Data [file ojaf153_supplementary_data.zip]

Archive with 2 entries (2 files):
- Supplementary Tables.docx
- Excluded articles.xlsx
