# Supplementary material for: Facelift Randomized Controlled Trials Compliance With CONSORT Checklist: A Systematic Review
Source: Aesthet Surg J Open Forum. 2025 Nov 27;8:ojaf153. doi: 10.1093/asjof/ojaf153 (PMC12989475; doi:10.1093/asjof/ojaf153)
Supplement: ojaf153_Supplementary_Data [file ojaf153_supplementary_data.zip › Excluded articles.xlsx]

## Sheet: articles
title	authors
Dermatologic cosmetic surgery	Coleman WP 3rd, Alt TH.
Mammographic features of intracystic papillary lesions	Estabrook A, Asch T, Gump F, Kister SJ, Geller P.
[Histology of the cystic area of the ischemic femoral head in the adult]	Di XY.
Using analytical morphometry to distinguish severe dysplasia and large bowel carcinoma	Bufo P, Ricco R, Potente F, Troia M, Serio G, Pesce Delfino V.
Similar processing of real- and subjective-contour Poggendorff figures by men and women	Beckett PA.
Protecting the exposed skin graft--the Norwich cage	Zoltie N, Rayner R.
Survival, strobilation and sexual maturation of Echinococcus multilocularis in the small intestine of golden hamsters	Kamiya M, Sato H.
Axial temporomandibular joint morphology: a correlative study of radiographic and gross anatomic findings	Ebner KA, Otis LL, Zakhary R, Danforth RA.
Changes in infants' visual scanning across the 2- to 14-week age period	Bronson GW.
Augmentation of the nostril splint for retaining the corrected contour of the cleft lip nose	Nakajima T, Yoshimura Y, Sakakibara A.
Isospora daphnensis n. sp. (Apicomplexa: Eimeriidae) from the medium ground finch (Geospiza fortis) from the Galapagos Islands	McQuistion TE.
[Ultrasonic semeiotics and diagnosis of acute cholecystitis]	Postolov PM, Bykov AV, Kalmykova SP, Gal'chuk GG.
The ideal tissue adhesive in facial plastic and reconstructive surgery	Ellis DA, Shaikh A.
[Nuclear morphometry and estrogen receptors in infiltrating ductal carcinoma of the breast]	Giardina C, Serio G, Simone G, Pennella A, Vacca E, Ricco R, Scordari D, Pesce Delfino V.
[Effect of coronal gingival contour on contact between food bolus and cervical tooth surface during mastication]	Arai T.
Nitroglycerin has more favourable effects on left ventricular afterload than apparent from measurement of pressure in a peripheral artery	Kelly RP, Gibbs HH, O'Rourke MF, Daley JE, Mang K, Morgan JJ, Avolio AP.
Intraocular in vivo immunofluorescence. A new technique for visualizing structures of the ocular fundus	Scheiffarth OF, Zrenner E, Disko R, Stefani FH, BrabÃ¤nder B.
Use of free fasciocutaneous and muscle flaps for reconstruction of the foot	Wyble EJ, Yakuboff KP, Clark RG, Neale HW.
The versatile temporoparietal fascial flap: adaptability to a variety of composite defects	Rose EH, Norris MS.
Genomic organization, chromosomal localization, and developmentally regulated expression of the glycosyl-phosphatidylinositol-specific phospholipase C of Trypanosoma brucei	Mensa-Wilmot K, Hereld D, Englund PT.
Electrical potential of transfer RNAs: codon-anticodon recognition	Sharp KA, Honig B, Harvey SC.
A molecular karyotype of Eimeria tenella as revealed by contour-clamped homogeneous electric field gel electrophoresis	Shirley MW, Kemp DJ, Pallister J, Prowse SJ.
Automated instrumentation for comprehensive two-dimensional high-performance liquid chromatography of proteins	Bushey MM, Jorgenson JW.
Automatic analysis of speckle photographs with extended range and improved accuracy	Deng N, Yamaguchi I.
Fast measurements of phase using a PC-based frame grabber and phase stepping technique	Rosvold GO.
Acute Cervical Radiculopathy in Weight Lifters	Jordan BD, Istrico R, Zimmerman RD, Tsairis P, Warren RF.
Induction of embryogenesis in callus culture	Monnier M.
The Jugular Venous Pressure and Pulse Contour	Applefeld MM.
The Nose	Turner JS JR.
Investigation of the validity of postural evaluation skills in assessing lumbar lordosis using photographs of clothed subjects	Bryan JM, Mosner E, Shippee R, Stull MA.
Sem observations on the interfacial surface of the cement of the adult barnacle, attached to natural and synthetic adherends	Dougherty WJ.
Scanning electron microscopic study of blood cell surfaces of the middle asian tortoise, Testudo horsfieldi	Turdiyev AA, Prus EK, Brain AP, Quinn PJ.
Distortions of thickness shear mode shapes in plano-convex quartz resonators with mass perturbations	Eernisse EP, Clayton LD, Watts MH.
The CDRH Helix-I: a physical evaluation	Gopal MK, Cetas TC.
A priori information in image analysis: assessment of intensity distribution for definition of shape and size of small vessels	Pearlman JD, Leavitt M, Newell JB.
3-D segmentation of MR images of the head for 3-D display	Bomans M, Hohne KH, Tiede U, Riemer M.
Improvement on dynamic elastic interpolation technique for reconstructing 3-D objects from serial cross sections [biomedical application]	Chen SY, Lin WC, Liang CC, Chen CT.
Automated detection of the left ventricular region of interest by means of the extraction of typical behaviors in cardiac radionuclide angiographies	Jouan A, Verdenet J, Cardot JC, Baud M, Duvernoy J.
Left ventricular aneurysm with 1- to 2-mm-thick myocardium: a variant of the classic true aneurysm?	Liotta D, Del RÃ­o M, Gallo A, Frank L, Tamashiro A, Schneider R.
Direct Immunohistochemical Evidence of the Existence of 5-HT1A Autoreceptors on Serotoninergic Neurons in the Midbrain Raphe Nuclei	Sotelo C, Cholley B, El Mestikawy S, Gozlan H, Hamon M.
Cement line staining in undecalcified thin sections of cortical bone	Bain SD, Impeduglia TM, Rubin CT.
Controversies in posterior composite resin restorations	Wilson EG, Mandradjieff M, Brindock T.
Computed tomography and angiography do not reliably discriminate malignant meningiomas from benign ones	Servo A, Porras M, JÃ¤Ã¤skelÃ¤inen J, Paetau A, Haltia M.
[Our experience with liposuction]	Georgiev E.
[On the mechanisms of mitral regurgitation in rheumatic mitral valve disease: with special reference to the role of mitral valve prolapse]	Fukuda N, Oki T, Iuchi A, Emi S, Hosoi K, Kawano T, Ogawa S, Hayashi M, Aoyama Y, Mori H.
Realistic modeling of VEP topography	Srebro R.
Caloric nystagmus in three dimensions under otolithic control in rhesus monkeys. A preliminary report	Arai Y, Suzuki J, Hess BJ, Henn V.
Cervical spine motion in the sagittal plane (I) range of motion of actually performed movements, an X-ray cinematographic study	Van Mameren H, Drukker J, Sanches H, Beursgens J.
Application of phosphoenolpyruvate into the preparation of frozen and thawed red cells	Shiraki H, Ohyama M, Hamasaki N, Maeda Y.
Methods and applications of three-dimensional imaging in orthopedics	Englmeier KH, Wieber A, Milachowski KA, Hamburger C, Mittlmeier T.
[The x-ray diagnosis of endophytic forms of cancer of the right half of the large intestine]	Ragimov RN.
Comparative examination for the determination of the individual contour-curve from the incisors and from the premolar region	NÃ¤gerl H, Kubein-Meesenburg D.
Tissue integration of A12O3-ceramic dental implants (Frialit)--a case report	Anneroth G, Ericsson AR, Zetterqvist L.
[Autonomic innervation in newborn infants according to interval cardiography]	Kravtsov IuI, Aminov FI.
Regenerating axons and their growth cones observed by scanning electron microscopy	Kumagai K, Ushiki T, Tohyama K, Arakawa M, Ide C.
[Methodology of digital processing of bronchograms]	Mamiljaev RM, Popova NR.
Computer evaluation of Doppler spectral envelope area in patients having a valvular aortic stenosis	Cloutier G, Lemire F, Durand LG, Latour Y, Langlois YE.
Three-dimensional organization of extracellular matrix in elastic cartilage as viewed by quick freeze, deep etch electron microscopy	Mecham RP, Heuser J.
[Correlation between electron microscopic nuclear irregularity index and malignancy of epidermal tumors]	Toriyama F.
[Oscillations of the internal ear basilar membrane in the sonic and ultrasonic range from the data of mathematical analysis of the hydrodynamic model of the cochlea]	Sagalovich BM, Krasil'nikov IuI, Burov AV.
Restoration of elbow flexion by latissimus dorsi myocutaneous or muscle flap	Chen WS.
A three-dimensional method for calculating currents induced in bodies by extremely low-frequency electric fields	Takuma T, Kawamoto T, Isaka K, Yokoi Y.
Separation and characterization of basal and secretory cells from the rat trachea by flow cytometry	Johnson NF, Wilson JS, Habbersett R, Thomassen DG, Shopp GM, Smith DM.
System for acquisition and real-time processing of multidimensional slit-scan flow cytometric data	Robinson RD, Wheeless DM, Hespelt SJ, Wheeless LL.
Quantitative imaging of immunocytochemical (PAP) estrogen receptor staining patterns in breast cancer sections	Sklarew RJ, Bodmer SC, Pertschuk LP.
Illusory contours from pictorially three-dimensional inducing elements	Parks TE, Rock I.
Computer-based reconstructions of the cardiac ventricles of human embryos	Blausen BE, Johannes RS, Hutchins GM.
Analysis of 60 cases of simultaneous mammaplasty and abdominoplasty	Cardoso de Castro C, Cupello AM.
[The efficacy of X-ray signs for differential diagnosis of small lung cancer and tuberculoma. Committee for Lung Cancer Mass Screening, JATA]	Tokuda H, Aoki M, Isoe K, Iwasaki T, Koyama A, Tateno T, Nakajima T, Mori T, Morioka S, Moritani Y.
New technique for treating pseudocyst of the auricle	Zhu LX, Wang XY.
Recognition of cell surface modulation by elliptic Fourier analysis	Diaz G, Quacci D, Dell'Orbo C.
Deviatoric and hydrostatic mode interaction in hard and soft tissue	Cowin SC.
Magnetic resonance imaging of acute and long-term alterations following extracorporeal shock wave lithotripsy in rats	Recker F, Ruebben H, Neuerburg J, Bex A, Deutz FJ, Hofstaedter F.
Arborization of corticothalamic axons in the auditory thalamus of the cat: a PHA-L tracing study	Rouiller EM, de Ribaupierre F.
Dermal extracellular lipid in birds	Stromberg MW, Hinsman EJ, Hullinger RL.
The largest convex patches: a boundary-based method for obtaining object parts	Vaina LM, Zlateva SD.
Speeding up visual discrimination learning in cats by differential exposure of positive and negative stimuli	de Weerd P, Vandenbussche E, Orban GA.
Mucus glycoproteins from 'normal' human tracheobronchial secretion	Thornton DJ, Davies JR, Kraayenbrink M, Richardson PS, Sheehan JK, Carlstedt I.
Parotid salivary fistula following rhytidectomy	Bansberg SF, Krugman ME.
Three-dimensional alignment of functional and morphological tomograms	Pietrzyk U, Herholz K, Heiss WD.
Quantification and validation of left ventricular wall thickening by a three-dimensional volume element magnetic resonance imaging approach	Beyar R, Shapiro EP, Graves WL, Rogers WJ, Guier WH, Carey GA, Soulen RL, Zerhouni EA, Weisfeldt ...
Floating C-shaped orbital osteotomy for orbital rim advancement in craniosynostosis: preliminary report	Persing JA, Jane JA, Park TS, Edgerton MT, Delashaw JB.
A decrease in opioid tone amplifies the luteinizing hormone surge in estrogen-treated ovariectomized rats: comparisons with progesterone effects	Masotto C, Sahu A, Dube MG, Kalra SP.
The anatomy and clinical applications of the buccal fat pad	Stuzin JM, Wagstrom L, Kawamoto HK, Baker TJ, Wolfe SA.
Composite upper lip repair with V-Y advancement flaps	Hurwitz DJ.
Expandable breast implant reconstruction of Tikhoff-Linberg shoulder deformity	Dowden RV, Marks KE, Stulberg BN.
Experimental investigation of the scaphoid strain during wrist motion	Romdhane L, Chidgey L, Miller G, Dell P.
Simultaneous orientation contrast for lines in the human fovea	Westheimer G.
da Vinci stereopsis: depth and subjective occluding contours from unpaired image points	Nakayama K, Shimojo S.
Semantic context and figure-ground organization	Davis J, Schiffman HR, Greist-Bousquet S.
Intracranial meningiomas: how frequent are indicative findings in CT and MRI?	Schubeus P, SchÃ¶rner W, Rottacker C, Sander B.
[Combined anesthesia during the esthetic plastic repair of the aging face]	Ivanova-Stoilova Ts, Tepavicharova P.
[Automatic microscopic image analysis of semithin sections of peripheral nerves using the program Image-C/Nerve-Neuropathy]	Heydenreich F, Wolf G, Warzok R, Wattig B.
Treatment of the neck in facial rejuvenation surgery using a simplified method of syringe assisted microlipoextraction	Samdal F.
[Experimental research on the effect of radial keratotomy on th e mechanical properties of the cornea]	Avetisov SE, Fedorov AA, VvedenskiÄ­ AS, Neniukov AK.
Gradient effects of fundamental frequency on stop consonant voicing judgments	Whalen DH, Abramson AS, Lisker L, Mody M.
A 23Na-NMR study of sodium-DNA interactions in concentrated DNA solutions at low-supporting electrolyte concentration	Strzelecka TE, Rill RL.
Perceiving the center of irregular contour quadrangles	Yakimoff N, Bocheva N, Mitrani L.
[Oculoplastic therapy in generalized nevus verrucosus]	Beyer-Machule CK, Riedel KG, Stefani FH, Konz B.
Monte Carlo based dosimetry and treatment planning for neutron capture therapy of brain tumors	Zamenhof RG, Clement SD, Harling OK, Brenner JF, Wazer DE, Madoc-Jones H, Yanch JC.
Amodal representation of occluded surfaces: role of invisible stimuli in apparent motion correspondence	Shimojo S, Nakayama K.
Miniplate osteosynthesis in cranial skeletal fixation	Thomas S, Sleeman D, Telfer M, Jones G.
[Signal processing in contour implants]	Ormezzano Y, Deleurme C, VormÃ¨s E, Frachet B.
Enzyme-histochemical demonstration of intralobular lymphatic vessels in the mouse thymus	Kato S.
[Favorable outcome of Wegener's disease limited to the lungs. Apropos of a case]	Justrabo E, Piard F, Michiels JF, Reybet-Degat O, Jacquot JP, Michiels R.
Terrien's marginal degeneration: corneal topography	Wilson SE, Lin DT, Klyce SD, Insler MS.
Abnormalities of the palpebral aperture	Bosniak SL.
Erythropoiesis and erythrocyte age distribution in hemodialysis patients undergoing erythropoietin therapy	Hampl H, Riedel E, Scigalla P, Stabell U, Wendel G.
[Niobium powder--a new x-ray contrast medium for tracheobronchography]	Kristafovic AA, Kolesko LE, Alexandrova AE, Ermolova TP, Zubechin NN.
The monitoring of acute leukemia patients: Part 1. Basic morphometric characteristics of bone marrow blast cells in acute lymphoblastic leukemia	Pogorelov VM, Timkina EN, Mattes G, Ile R, Miterev GYu, Novikova MS, Isaev VG, Kozinetz GI.
Validation of a new automatic system for biplane quantitative coronary arteriography	BÃ¼chi M, Hess OM, Kirkeeide RL, Suter T, Muser M, Osenberg HP, Niederer P, Anliker M, Gould KL, K...
A new approach for the automated definition of path lines in digitized coronary angiograms	van der Zwet PM, Pinto IM, Serruys PW, Reiber JH.
Three-dimensional reconstruction of stenosed coronary artery segments with assessment of the flow impedance	Hulzbosch AA, Slump CH, Viergever MA.
Demonstration of distinct corticotropin releasing factor--containing neuron populations in the bed nucleus of the stria terminalis. A light and electron microscopic immunocytochemical study in the rat	Phelix CF, Paull WK.
Methods for the assessment of the effects of topical retinoic acid in photo-ageing and actinic keratoses	Marks R.
Phase transitions of concentrated DNA solutions in low concentrations of 1:1 supporting electrolyte	Strzelecka TE, Rill RL.
[Composite resin inlays. Convincing solution or uncertain compromise?]	Grandini R, Lasfargues JJ.
[Marginal adaptation of posterior composites. A complex clinical problem]	Van Meerbeek B, Lasfargues JJ, Willems G, Lambrechts P, Braem M, Van Herle G.
[Preparations for anterior composites]	Lasfargues JJ, Levy G.
[Bonding of ceramic onlays. The effect on contour form]	Perelmuter S, Liger F.
Implementation of Beam's Eye View into routine treatment planning and delivery	Belanger S, Gillin MT.
Retinal ganglion cell distribution and behaviour in procellariiform seabirds	Hayes BP, Brooke MD.
Membranous body in the jejunal absorptive cells of suckling rat intestine	Hatae T.
Accuracy of ultrasonic bladder volume measurement in children	Bis KG, Slovis TL.
High-field MRI and US evaluation of the pelvis in women with leiomyomas	Zawin M, McCarthy S, Scoutt LM, Comite F.
Electromyographic evidence of selective fatigue during the eccentric phase of stretch/shortening cycles in man	Moritani T, Oddson L, Thorstensson A.
A numerical analysis of steady flow in a three-dimensional model of the carotid artery bifurcation	Rindt CC, van Steenhoven AA, Janssen JD, Reneman RS, Segal A.
Early repair of complex orbital fractures	Denny AD, Gonnering RS.
Ultrastructural differences between smooth and thorny gonadotropin-releasing hormone neurons	Witkin JW, Demasio K.
[Image analysis of the contour of paralyzed vocal cord during phonation]	Kumakawa K, Yamaguchi H, Hirose H.
Ventricular tachycardia: noninvasive differentiation from supraventricular tachycardia	Marriott HJ.
[Ontogenetic characteristics of the development of slow negative and positive potentials during the performance of a visual perceptive task]	Savchenko EI, Farber DA.
[Computer-assisted spectrum analysis of Doppler ultrasonograms in occlusive lesions of the carotid arteries]	PokrovskiÄ­ AV, Gusev EI, Salaeva ZM, Pyshkina LI, Makhmudova DB.
The radiobiological and physical basis for radiotherapy with protons and heavier ions	Kraft G.
Magnetic resonance imaging of the ovarian cyst: its diagnostic value of endometrial cyst	Nishi M, Akamatsu N, Sekiba K.
[Clinical variations of the so-called wedge-shaped defect]	Klimm W, Herbert J, BÃ¶hm B, HÃ¤ckert M.
Possibility to improve preservation of whole blood by leukocyte-depletion before storage	Riedner C, Heim MU, Mempel W, Wilmanns W.
[Three-dimensional change of the occlusal facets in primary dentition before and after the eruption of first permanent molars]	Takenaka M, Yamasaki Y, Ogata T, Oda H, Hayasaki H, Abe K, Nakata M.
[Influence of aging and the loss of teeth on some variations of TMJ]	StipetiÄ‡ J, CelebiÄ‡ A, KatunariÄ‡ M, ValentiÄ‡-PeruzoviÄ‡ M, StipetiÄ‡ D.
A study of effective attenuation coefficient for calculating tissue compensator thickness	Bagne FR, Samsami N, Hoke SW, Bronn DG.
Osteophytic reaction to a polytetrafluoroethylene temporomandibular joint implant. Report of a case	Berman DN, Bronstein SL.
[Evaluation of stresses in different cingulum rest seats]	Pamir AD, HasanreisoÄŸlu U, UÃ§taÅŸli S.
[Overlay dentures]	GÃ¼rbÃ¼z A, HasanreisoÄŸlu U, UludaÄŸ B, AkÃ¶ren C.
Five-year facial plastic experience with computer imaging	Schoenrock LD.
[Resin bonding bridges--state of the art]	Kern M, Strub JR.
International nifedipine trial on anti-atherosclerotic therapy (INTACT)--methodologic implications and results of a coronary angiographic follow-up study using computer-assisted film analysis	Jost S, Deckers J, Rafflenbeul W, Hecker H, Reiber JH, Nikutta P, Wiese B, Hugenholtz P, Lichtlen P.
An ultrastructural study of pulmonary capillary vessels in blood volume-overloaded rat	Sageshima M, Kawamura K, Toda K, Masuda H, Shozawa T.
Transparency: relation to depth, subjective contours, luminance, and neon color spreading	Nakayama K, Shimojo S, Ramachandran VS.
Ambiguous fluidity and rigidity and diamonds that ooze!	Meyer GE, Dougherty TJ.
Apparent brightness enhancement in the Kanizsa square with and without illusory contour formation	Dresp B, Lorenceau J, Bonnet C.
Changes in the Facial Skeleton With Aging: Implications and Clinical Applications in Facial Rejuvenation	Mendelson B, Wong CH.
Experimental and Clinical Efficacy of Two Hyaluronic Acid-based Compounds of Different Cross-Linkage and Composition in the Rejuvenation of the Skin	Iannitti T, Morales-Medina JC, Coacci A, Palmieri B.
Surgical considerations and management of bilateral labially impacted canines	Huang YS, Lin YC, Hung CY, Lai YL.
Pulse contour analysis calibrated by Trans-pulmonar thermodilution (Picco Plus(Â®)) for the perioperative management of a caesarean section in a patient with severe cardiomyopathy	Brogly N, Schiraldi R, Puertas L, Maggi G, Yanci EA, Maldonado EH, ArÃ©valo EG, RodrÃ­guez FG.
Femoral head-neck junction reconstruction, after iatrogenic bone resection	Guevara-Alvarez A, Lash N, Beck M.
Controversies and advances in the management of congenital ptosis	Mokhtarzadeh A, Harrison AR.
Cortical Dynamics of Figure-Ground Separation in Response to 2D Pictures and 3D Scenes: How V2 Combines Border Ownership, Stereoscopic Cues, and Gestalt Grouping Rules	Grossberg S.
[INFLUENCE OF INTERMITTENT NORMOBARIC HYPOXIA ON THE VEGETATIVE HOMEOSTASIS IN CHILDREN FROM RADIOECOLOGICALLY AFFECTED REGIONS]	Lisukha LM.
Reattachment of subgingival complicated fractures of anterior teeth	Akhtar S, Bhagabati N, Srinivasan R, Bhandari SK.
Customizing the palatal contour of a complete denture using a Palatogram in a case of partial glossectomy	Gopi A, Dhiman RK, Kumar D.
Cytologic and Histologic Features of Pleomorphic Undifferentiated Sarcoma Arising in a Hybrid Hemosiderotic Fibrolipomatous Tumor and Pleomorphic Hyalinizing Angiectatic Tumor: Report of an Unusual Case with a Literature Review	Morency E, Laskin W, Lin X.
Gender Affirmation and Body Modification Among Transgender Persons in BogotÃ¡, Colombia	Aguayo-Romero RA, Reisen CA, Zea MC, Bianchi FT, Poppen PJ.
Impact of post-operative radiation on coronary arteries in patients of early breast cancer: A pilot dosimetric study from a tertiary cancer care center from India	Roy S, Mondal D, Melgandi W, Jana M, Chowdhury KK, Das S, Haresh KP, Gupta S, Sharma D, Julka PK,...
Development of a job rotation scheduling algorithm for minimizing accumulated work load per body parts	Song J, Lee C, Lee W, Bahn S, Jung C, Yun MH.
Not Just Being Lifted: Infants are Sensitive to Delay During a Pick-Up Routine	Fantasia V, Markova G, Fasulo A, Costall A, Reddy V.
Characterization of Mycolic Acids in Total Fatty Acid Methyl Ester Fractions from Mycobacterium Species by High Resolution MALDI-TOFMS	Teramoto K, Suga M, Sato T, Wada T, Yamamoto A, Fujiwara N.
Rubber dam isolation--key to success in diastema closure technique with direct composite resin	Barros de Campos PR, Maia RR, Rodrigues de Menezes L, Barbosa IF, Carneiro da Cunha A, da Silveir...
Cardiac Sympathetic Nerve Sprouting and Susceptibility to Ventricular Arrhythmias after Myocardial Infarction	Li CY, Li YG.
Taiwanese Political Parties can be Categorized by Face, by Those Who Reported Making Face-To-Trait Inferences	Hu SF, Chang CK, Chen YC, Chien SH.
Preference for Curvature: A Historical and Conceptual Framework	GÃ³mez-Puerto G, Munar E, Nadal M.
Saliency Mapping Enhanced by Structure Tensor	He Z, Chen X, Sun L.
Microperimetric Biofeedback Training Improved Visual Acuity after Successful Macular Hole Surgery	Ueda-Consolvo T, Otsuka M, Hayashi Y, Ishida M, Hayashi A.
Auditory Profiles of Classical, Jazz, and Rock Musicians: Genre-Specific Sensitivity to Musical Sound Features	Tervaniemi M, Janhunen L, Kruck S, Putkinen V, Huotilainen M.
[Assessment of Coronary Plaques in Patients With Acute Coronary Syndrome Without Persistent ST-Segment Elevation]	Barysheva NA, Merkulova IN, Shabanova MS, Gaman SA, Veselova TN, Sukhinina TS, Mironov VM, Shariy...
Structural Changes of Erythrocyte Surface Glycoconjugates after Treatment with Medicinal Mushrooms	Vitak TY, Wasser SP, Nevo E, Sybirna NO.
Phyllodes tumor: diagnostic imaging and histopathology findings	Venter AC, RoÅŸca E, Daina LG, MuÅ£iu G, Pirte AN, RahotÄƒ D.
Automatic localization of mitral valve orifice in three-dimensional left cardiac model	Wan M, Zhong L, Zhang JM, Zhao X, Tan RS, Huang W, Wan X.
Roles of Deformable Image Registration in adaptive RT: From contour propagation to dose monitoring	Simon A, Nassef M, Rigaud B, Cazoulat G, Castelli J, Lafond C, Acosta O, Haigron P, de Crevoisier R.
High quality surface reconstruction in radiotherapy: Cross-sectional contours to 3D mesh using wavelets	Moriconi S, Scalco E, Broggi S, Avuzzi B, Valdagni R, Rizzo G.
Bacterial foraging based edge detection for cell image segmentation	Pan Y, Zhou T, Xia Y.
Ground truth delineation for medical image segmentation based on Local Consistency and Distribution Map analysis	Cheng I, Sun X, Alsufyani N, Xiong Z, Major P, Basu A.
Active contour segmentation using level set function with enhanced image from prior intensity	Kim S, Kim Y, Lee D, Park S.
A fully automated level-set based segmentation method of thoracic and lumbar vertebral bodies in Computed Tomography images	Ruiz-EspaÃ±a S, DÃ­az-Parra A, Arana E, Moratal D.
A new multi-window detection approach for P-wave boundary points in electrocardiograms based on bilateral accumulative area	Chen R, Wu J, Huang Y.
Mutual cineMR/RT3DUS cardiac segmentation	Beitone C, Tilmant C, Chausse F.
Subcutaneous lateral brow lift ("Z-lift")	Ueberreiter K, Tanzella U, Surlemont Y, Krapohl BD.
Monteggia-like lesions - treatment strategies and one-year results	Laun R, Wild M, Brosius L, Hakimi M.
Nursing and Daoism: Wading in the River of Practice	Chung S, Fitzsimons V.
Role of AYUSH workforce, therapeutics, and principles in health care delivery with special reference to National Rural Health Mission	Samal J.
On the embryonic cell division beyond the contractile ring mechanism: experimental and computational investigation of effects of vitelline confinement, temperature and egg size	Gladilin E, Eils R, Peshkin L.
Leishmanicidal Activity of Piper nigrum Bioactive Fractions is Interceded via Apoptosis In Vitro and Substantiated by Th1 Immunostimulatory Potential In Vivo	Chouhan G, Islamuddin M, Want MY, Ozbak HA, Hemeg HA, Sahal D, Afrin F.
Three-dimensional echocardiography in a dynamic heart phantom: comparison of five different methods to measure chamber volume using a commercially available software	Wood PW, Gibson PH, Becher H.
Variational Reconstruction of Left Cardiac Structure from CMR Images	Wan M, Huang W, Zhang JM, Zhao X, Tan RS, Wan X, Zhong L.
Non-Invasive Ocular Rigidity Measurement: A Differential Tonometry Approach	Detorakis ET, Tsaglioti E, Kymionis G.
Analysis of epidermal/dermal temperature changes according to the different cryogen spray cooling conditions	Jo JH, Jo SH, Lee JH, Kim GY, Kim SM.
Correlations between corneal and optic nerve head variables in healthy subjects and patients with primary open angle glaucoma	Saenz-Frances F, JaÃ±ez L, Borrego-Sanz L, Berrozpe-Villabona C, Martinez-de-la-Casa JM, Morales-F...
Nasal Tip Reconstruction Using Integra Bilayer Wound Matrix: An Alternative to the Forehead Flap	Applebaum MA, Daggett JD, Carter WL.
Contour integration, attentional cuing, and conscious awareness: An investigation on the processing of collinear and orthogonal contours	Li Y, Li S.
Fetal thymus graft enables recovery from age-related hearing loss and expansion of CD4-Positive T cells expressing IL-1 receptor type 2 and regulatory T Cells	Iwai H, Inaba M.
Orthosis-Shaped Sandals Are as Efficacious as In-Shoe Orthoses and Better than Flat Sandals for Plantar Heel Pain: A Randomized Control Trial	Vicenzino B, McPoil TG, Stephenson A, Paul SK.
The magic wand: a new stereokinetic anomalous surface	Zanforlin M, Vallortigara G.
[Use of the calvarium for bone grafting in cranio-maxillo-facial surgery]	Raulo Y, Baruch J.
Effect of optical defocus on the steady state pattern reversal visual-evoked response	Katsumi O, Hirose T, Sakaue H, Mehta M, Rosenstein RB.
The reliability of wormlike polysaccharide chain dimensions estimated from electron micrographs	Stokke BT, Brant DA.
[Skull vault bone graft in augmentation septorhinoplasty]	Mayot D, Perrin C, Haas F, Brunet A.
[Prevention of premature aging]	Popov GS, Komarovskaia RP.
An ultrastructural study of the exoerythrocytic schizonts of Plasmodium cynomolgi and P. knowlesi in Macaca mulatta	Sinden RE, Bray RS, Hartley R, Suhrbier A, Jiang JB, Krotoski WA, Gwadz RW.
Red blood cell density distribution in uremic patients on acetate and bicarbonate hemodialysis	Hampl H, Riedel E, Wendel G, Scigalla P.
[Indications and limitations of breast lifting by peri-areolar approach (round block). Report of 48 cases]	Fogli A.
Ultrastructure of somatostatin-immunoreactive nerve terminals in laminae I and II of the rat trigeminal subnucleus caudalis	Alvarez FJ, Priestley JV.
Cement line staining in undecalcified thin sections of cortical bone	Bain SD, Impeduglia TM, Rubin CT.
[Morphofunctional properties of the blood cells in patients with ischemic heart disease following gravitational correction]	ZaletskiÄ­ LL, Borzova LV, Dobashina AN, BezprozvannyÄ­ AB.
[The contributions of Julien Bourguet (1876-1952) to frontocervicofacial lifting. Historical aspects of the first face lift]	Vrebos J.
[Reduction mammoplasty with a J-shaped scar (the Jean-Sauveur Elbaz technic). Review of 125 cases]	Baux S, Mimoun M, Zumer L, Nivesse D.
Surgical treatment of progressive facial hemiatrophy	Nerobyeyev AI, Brusova LA, Malakhovskaya VI.
The projection from medial geniculate to field AI in cat: organization in the isofrequency dimension	Brandner S, Redies H.
Contours of constant pseudo-Brewster angle in the complex ? plane and an analytical method for the determination of optical constants	Azzam RM, Ugbo EE.
Morphology and distribution of neurons immunoreactive for substance P in the turtle retina	Cuenca N, Kolb H.
Document Examination: Applications of Image Processing Systems	Kopainsky B.
Facial contouring with outer-table calvarial bone. A 4-year experience	Powell NB, Riley RW.
Ultrastructure of penetrating Giardia trophozoite and the possible mechanism of invasion	Salem SA, Azab ME, Soffar SA, Bishara SA, el Kadery AA.
The idiopathic double thoracic curve pattern. Its recognition and surgical management	Winter RB.
Equine bandaging techniques	Lindsay WA.
Correlation of altered penile ultrastructure with clinical arterial evaluation	Persson C, Diederichs W, Lue TF, Yen TS, Fishman IJ, McLin PH, Tanagho EA.
Esthetic evaluation of frontal labial morphology after double V-Y closure following Le Fort I osteotomy	Hackney FL, Timmis DP, Van Sickels JE.
Applications of freeze-fracture replication to problems in materials and colloid science	Zasadzinski JA, Bailey SM.
A head-model reconstruction based upon photogrammetric data from Sri Lankan adult males relevant to the design of headgear	Abeysekera JD, Shahnavaz H.
Assignment of the positions of chymotryptic fragments and cysteinyl groups in the primary structure of caldesmon in relation to a conformational change	Katayama E.
Reconstruction of postburn sequelae with expanded flaps	Da Matta A.
Titanium miniplate fixation in free flap mandible reconstruction	Hidalgo DA.
Autologous fibrin glue in full-thickness skin grafting	Chakravorty RC, Sosnowski KM.
Anatomy of the proximal femur as seen with three-dimensional magnetic resonance imaging	Traill MR, Kaufman DM, Runge VM, McCarthy JC, Wood ML, Sterns DM, Harasimowicz PP.
The effects of kinetic occlusion and categorization on amodal completion. A comment on Gerbino and Salmaso (1987)	Wagemans J, d'Ydewalle G.
Cosmetic evaluation of breast conserving treatment for mammary cancer. 2. A quantitative analysis of the influence of radiation dose, fractionation schedules and surgical treatment techniques on cosmetic results	Van Limbergen E, Rijnders A, van der Schueren E, Lerut T, Christiaens R.
Simulation of motion on the skin. I. Receptive fields and temporal frequency coding by cutaneous mechanoreceptors of OPTACON pulses delivered to the hand	Gardner EP, Palmer CI.
Noninvasive determination of age-related changes in the human arterial pulse	Kelly R, Hayward C, Avolio A, O'Rourke M.
Corneal healing following laser refractive keratectomy	Goodman GL, Trokel SL, Stark WJ, Munnerlyn CR, Green WR.
Bulbous-lysing underminers	Weber PJ, Wulc AE, Dzubow LM.
Fat-grafting injection for soft-tissue augmentation	Chajchir A, Benzaquen I.
Further experiments on the perception of growth in three dimensions	Bruce V, Burton M, Doyle T, Dench N.
Short-stemmed uncemented femoral component for primary hip arthroplasty	Morrey BF.
[MRI imaging of liver neoplasma]	Mio A, Suzuki T, Suzaki K.
Well-defined, dense and continuously spreading enhancement on single level dynamic CT of the liver: a characteristic sign of hepatic cavernous haemangioma	Itai Y, Araki T, Ohtomo K, Kokubo T, Yoshida H, Minami M, Yashiro N.
Tissue response to facial contour augmentation with dense and porous hydroxylapatite in rhesus monkeys	el Deeb M, Holmes RE.
[Thumb reconstruction using a neurovascular pedicled island flap]	Hou CL.
[The diagnostic significance of peridurography in examining children with spinal deformities due to neurofibromatosis]	Akhutin VI, Sadof'eva VI.
Ductal left-to-right flow and pulmonary circulation in normal neonates: pulsed Doppler echocardiographic evaluation	Shiraishi H, Yanagisawa M.
Equal surface dose compensation	Spicka JI, Kim HS, Oh DW, Marable V, Fleury K.
A very fast program for visualizing protein surfaces, channels and cavities	Voorintholt R, Kosters MT, Vegter G, Vriend G, Hol WG.
Minorities in the health professions: a current perspective	Watts TC, Lecca PJ.
Gummy Smile Correction with Diode Laser: Two Case Reports	Narayanan M, Laju S, Erali SM, Erali SM, Fathima AZ, Gopinath PV.
Extrinsic Stain Removal Effectiveness of a New Whitening Dentifrice	Ghassemi A, Vorwerk L, Hooper W, Cirigliano A, DeSciscio P, Nathoo S.
Goal-directed fluid therapy for microvascular free flap reconstruction following mastectomy: A pilot study	Funk D, Bohn J, Mutch W, Hayakawa T, Buchel EW.
Cell-based therapies of liver diseases: age-related challenges	Yarygin KN, Lupatov AY, Kholodenko IV.
Review on Dynamic Contour Tonometry and Ocular Pulse Amplitude	Willekens K, Rocha R, Van Keer K, Vandewalle E, AbegÃ£o Pinto L, Stalmans I, Marques-Neves C.
Minimally Invasive Scoliosis Surgery: A Novel Technique in Patients with Neuromuscular Scoliosis	Sarwahi V, Amaral T, Wendolowski S, Gecelter R, Gambassi M, Plakas C, Liao B, Kalantre S, Katyal C.
Cochlear implantees: Analysis of behavioral and objective measures for a clinical population of various age groups	Greisiger R, Shallop JK, Hol PK, Elle OJ, Jablonski GE.
Introduction of a Renal Papillary Grading System for Patients with Nephrolithiasis	Borofsky MS, Paonessa JE, Evan AP, Williams JC, Coe FL, Worcester EM, Lingeman JE.
Representation and Processing of Lexical Tone and Tonal Variants: Evidence from the Mismatch Negativity	Li X, Chen Y.
Unique Dental Morphology of Homo floresiensis and Its Evolutionary Implications	Kaifu Y, Kono RT, Sutikna T, Saptomo EW, Jatmiko, Due Awe R.
Gastric-type mucinous adenocarcinoma of the uterine cervix with neoadjuvant therapy mimicking clear cell carcinoma	Zhang Y, Liang L, Euscher ED, Liu J, Ramalingam P.
Studying Musical and Linguistic Prediction in Comparable Ways: The Melodic Cloze Probability Method	Fogel AR, Rosenberg JC, Lehman FM, Kuperberg GR, Patel AD.
Role of form information in motion pooling and segmentation	Tang MF, Dickinson JE, Visser TA, Edwards M, Badcock DR.
Facilitation of contrast detection by flankers without perceived orientation	Hayashi D, Murakami I.
Cue-invariant shape recognition in rats as tested with second-order contours	De Keyser R, Bossens C, Kubilius J, Op de Beeck HP.
Management of orbital fractures: challenges and solutions	Boyette JR, Pemberton JD, Bonilla-Velez J.
Spleen Volume Variation in Patients with Locally Advanced Non-Small Cell Lung Cancer Receiving Platinum-Based Chemo-Radiotherapy	Wen SW, Everitt SJ, BedÅ‘ J, Chabrot M, Ball DL, Solomon B, MacManus M, Hicks RJ, MÃ¶ller A, Leimgr...
Cytologic Features and Immunocytochemical Profiles of Malignant Effusions with Metastatic Papillary Thyroid Carcinoma: A Case Series from a Single Institution	Lew M, Pang JC, Roh MH, Jing X.
First Metatarsalphalangeal Joint Arthrodesis: A Retrospective Comparison of Two Methods of Fixation	Rashid MA, Parnell M, Khan WS, Khan A.
Figure-ground organization and the emergence of proto-objects in the visual cortex	von der Heydt R.
Perceptual representation and effectiveness of local figure-ground cues in natural contours	Sakai K, Matsuoka S, Kurematsu K, Hatori Y.
The physiology and psychophysics of the color-form relationship: a review	Moutoussis K.
Tumor boundary detection in ultrasound imagery using multi-scale generalized gradient vector flow	Le Y, Xu X, Zha L, Zhao W, Zhu Y.
Time sequence image analysis of positron emission tomography using wavelet transformation	Hsu CY, Lai YL, Chen CC, Lee YT, Tseng KK, Lai YK, Zheng CY, Jheng HC.
Relationship of intraoperative ultrasound characteristics with pathological grades and Ki-67 proliferation index in intracranial gliomas	Baskan O, Silav G, Sari R, Canoz O, Elmaci I.
A Case of Special Complication following a Large Amount of Polyacrylamide Hydrogel Injected into the Epicranial Aponeurosis: Leukocytopenia	Rong L, Lan SJ, Shao Y, Chen Z, Zhang D.
[Sonoelastography, B-mode sonography, and color Doppler sonography findings of pleomorphic adenomas and Warthin tumors of parotid gland]	Yerli H, EÅŸki E.
Active Contours Driven by Multi-Feature Gaussian Distribution Fitting Energy with Application to Vessel Segmentation	Wang L, Zhang H, He K, Chang Y, Yang X.
Inflammatory Myofibroblastic Tumor of the Lung: Unusual Imaging Findings of Three Cases	Ufuk F, Herek D, Karabulut N.
Receptor-based 3D-QSAR approach to find selectivity features of flexible similar binding sites: case study on MMP-12/MMP-13	Hadizadeh F, Shamsara J.
Common Visual Preference for Curved Contours in Humans and Great Apes	Munar E, GÃ³mez-Puerto G, Call J, Nadal M.
A Fast Semiautomatic Algorithm for Centerline-Based Vocal Tract Segmentation	Poznyakovskiy AA, Mainka A, Platzek I, MÃ¼rbe D.
Comparison of Ocular Pulse Amplitude Lowering Effects of Preservative-Free Tafluprost and Preservative-Free Dorzolamide-Timolol Fixed Combination Eyedrops	Seo du R, Ha SJ.
Optical Coherence Tomography as a Tool for Ocular Dynamics Estimation	Siedlecki D, Kowalik W, Kasprzak H.
Relationship of central incisor implant placement to the ridge configuration anterior to the nasopalatine canal in dentate and partially edentulous individuals: a comparative study	Jia X, Hu W, Meng H.
Quantification of mid and late evoked sinks in laminar current source density profiles of columns in the primary auditory cortex	Schaefer MK, HechavarrÃ­a JC, KÃ¶ssl M.
Management of diabetic foot: Brief synopsis for busy orthopedist	Park TH, Anand A.
2D and 3D-QSAR analysis of pyrazole-thiazolinone derivatives as EGFR kinase inhibitors by CoMFA and CoMSIA	Pourbasheer E, Aalizadeh R, Shiri HM, Banaei A, Ganjali MR.
Risk factors for rod fracture after posterior correction of adult spinal deformity with osteotomy: a retrospective case-series	Barton C, Noshchenko A, Patel V, Cain C, Kleck C, Burger E.
Volumetric Modulated Arc Therapy of the Pelvic Lymph Nodes to the Aortic Bifurcation in Higher Risk Prostate Cancer: Early Toxicity Outcomes	Hesselberg G, Fogarty G, Haydu L, Dougheney N, Stricker P.
Simulation Assisted Analysis of the Intrinsic Stiffness for Short DNA Molecules Imaged with Scanning Atomic Force Microscopy	Wang H, Milstein JN.
The influence of object shape and center of mass on grasp and gaze	Desanghere L, Marotta JJ.
Theory-guided Therapeutic Function of Music to facilitate emotion regulation development in preschool-aged children	Sena Moore K, Hanson-Abromeit D.
QSAR analysis of thiolactone derivatives using HQSAR, CoMFA and CoMSIA	Sainy J, Sharma R.
New technologies for measuring intraocular pressure	Garcia-Feijoo J, Martinez-de-la-Casa JM, Morales-Fernandez L, Saenz Frances F, Santos-Bueso E, Ga...
Segmentation of Uterus Using Laparoscopic Ultrasound by an Image-Based Active Contour Approach for Guiding Gynecological Diagnosis and Surgery	Gong XH, Lu J, Liu J, Deng YY, Liu WZ, Huang X, Yang YH, Xu Q, Yu ZY.
Histological Comparison in Rats between Carbonate Apatite Fabricated from Gypsum and Sintered Hydroxyapatite on Bone Remodeling	Ayukawa Y, Suzuki Y, Tsuru K, Koyano K, Ishikawa K.
Unsupervised invariance learning of transformation sequences in a model of object recognition yields selectivity for non-accidental properties	Parker SM, Serre T.
Melodic Contour Training and Its Effect on Speech in Noise, Consonant Discrimination, and Prosody Perception for Cochlear Implant Recipients	Lo CY, McMahon CM, Looi V, Thompson WF.
Clinical impact of IMPORT HIGH trial (CRUK/06/003) on breast radiotherapy practices in the United Kingdom	Tsang Y, Ciurlionis L, Kirby AM, Locke I, Venables K, Yarnold JR, Titley J, Bliss J, Coles CE and IMPORT Trial Management Group.
Segments of event-related potential map series reveal landscape changes with visual attention and subjective contours	Brandeis D, Lehmann D.
Morphological and functional changes during cytomegalovirus replication in murine macrophages	van Bruggen I, Price P, Robertson TA, Papadimitriou JM.
A polypeptide chain-refolding event occurs in the Gly82 variant of yeast iso-1-cytochrome c	Louie GV, Brayer GD.
Contributions of left-handed helical residues to the structure and stability of bacteriophage T4 lysozyme	Nicholson H, SÃ¶derlind E, Tronrud DE, Matthews BW.
The perceptual segregation of simultaneous auditory signals: pulse train segregation and vowel segregation	Chalikia MH, Bregman AS.
Correction of the enlarged earlobe: auricular lobuloplasty--an adjunctive face-lift procedure	McCollough EG, Hom DB.
Evaluation of volumetric differences through 3-dimensional display of distance of closest approach	Stracher MA, Goitein M, Rowell D.
The combined use of muscle flaps and alloplasts for tracheal reconstruction	Har-El G, Krespi YP, Goldsher M.
Sequelae of acute renal infections: CT evaluation	Soulen MC, Fishman EK, Goldman SM.
The past and the future of experimental gerontology	Medvedev ZA.
Periodontal and other soft tissue considerations in esthetic dentistry	Serio FG, Strassler HE.
Diagnosis of thyroid mass due to intravenous digital subtraction angiography--does it play an important part in diagnosis of thyroid mass?	Minakuchi K, Takashima S, Nakatsuka H, Manabe T, Takada K, Nakamura K, Onoyama Y, Hamada N, Maeka...
[Why can we hear pure tones?]	Terhardt E.
SEM studies on age related changes in the surface structures of rat hairs	Funk R, Platt D, Vogel A.
Digital image analysis for the diagnosis of periapical bone lesions: a preliminary study	Mol A, van der Stelt PF.
[The extent of resection in rectal cancer]	Klur VIu, Chalisov IA, Khomenko IP, Gavshchuk VP.
[Diagnosis of delayed upper left ventricular activation: limits of electrocardiography and usefulness of vectorcardiography]	Tedesco MA, Carbone V, Galzerano D, Coppolino P, Salomone F, Russo R, Iacono A.
Computed tomography findings in pancreas divisum	LindstrÃ¶m E, Ihse I.
Automated morphometric study of human peripheral nerves by image analysis	Torch S, Usson Y, Saxod R.
[A renal biopsy study in pre-eclampsia: clinical-pathological correlations in 20 cases]	Nagai Y, Washizawa Y, Hirata K, Shiina K, Tanaka M, Maeda M, Ger YC, Kawamura S.
Coronary vasodilation with dihydropyridines--a pharmacokinetic study	Jost S, Rafflenbeul W, Mogwitz B, Nellessen U, Bossaller C, Zwicky P, Hecker H, Lippolt P, Lichtl...
Dilatation of epicardial coronary arteries and attenuation of provoked coronary vasoconstriction by nisoldipine	Gansser RE, Bachmann KF.
A computer program to determine diagnostic decision thresholds and likelihood ratios illustrated with aspartate aminotransferase activities after a myocardial infarction	Pellar TG, Galbraith LV, Leung FY, Henderson AR.
An electrophoretic karyotype and assignment of ribosomal genes to resolved chromosomes of Pneumocystis carinii	Yoganathan T, Lin H, Buck GA.
Fighting HIV in the 1990s--can we rejuvenate the effort in the second decade?	Walters D.
Quantification of temporal lobe resections: a new approach	Awad IA, Katz A, LÃ¼ders H, Weinstein M.
Aristololactam-beta-D-glucoside. A new DNA binding monofunctional intercalating alkaloid	Chakraborty S, Nandi R, Maiti M, Achari B, Saha CR, Pakrashi SC.
Discrepancies between myocardial blood flow and fiber shortening in the ischemic border zone as assessed with video mapping of epicardial deformation	Prinzen FW, Arts T, Hoeks AP, Reneman RS.
[A case of intracranial osteochondroma: its MR images]	Hatayama T, Sekiya T, Suzuki S, Iwabuchi T.
[Split rib cranioplasty]	Kawakami K, Takahara N, Yamanouchi Y, Suwa J, Matsumura K, Ikeda Y, Kawamura Y, Matsumura H.
Preservation and structural adaptation of endothelium over experimental foam cell lesions. Quantitative ultrastructural study	Taylor KE, Glagov S, Zarins CK.
Cosmetic evaluation of breast conserving treatment for mammary cancer. 1. Proposal of a quantitative scoring system	Van Limbergen E, van der Schueren E, Van Tongelen K.
Morphological changes in the acetabulum in Perthes' disease	Joseph B.
Emergent features, attention, and perceptual glue in visual form perception	Pomerantz JR, Pristach EA.
Tuberculous arachnoiditis of the spine: findings on myelography, CT, and MR imaging	Chang KH, Han MH, Choi YW, Kim IO, Han MC, Kim CW.
[Application of surveyor in designing partial denture. 4. Partial denture designing and preparation of master model for duplication in surveyor]	StamenkoviÄ‡ D.
Corneal topography using rasterstereography	Arffa RC, Warnicki JW, Rehkopf PG.
Acute acoustic trauma. A retrospective study of influencing factors and different therapies in 268 patients	Tschopp K, Probst R.
[Gynecomastia. Investigation and surgical treatment]	Samdal F, MjÃ¸lnerÃ¸d OK, Lundbom J, Halgunset J.
Measurements of peripapillary nerve fiber layer contour in glaucoma	Caprioli J, Ortiz-Colberg R, Miller JM, Tressler C.
Immunocytochemical evidence for the presence of two domains in the plasma membrane of sea urchin blastomeres	Yazaki I, Uemura I.
Radical thinning of the pedicle of a gastrocnemius musculocutaneous flap	Kroll SS.
Local contour characteristics as determinants of pattern discrimination	Tyer ZE, Pasnak R.
A histomorphometric comparison of the muscular tissue reactions to high-density polyethylene in rats and rabbits	Christel P, Meunier A.
Maxillary hypoplasia	Jackson IT.
Human centrifuge non-invasive measurements of arterial pressure at eye level during Gz acceleration	Wood EH, Sturm RE.
Three biologic variables modifying faciolingual tooth angulation by straight-wire appliances	Germane N, Bentley BE Jr, Isaacson RJ.
Ordinal structure in the visual perception and cognition of smoothly curved surfaces	Todd JT, Reichel FD.
Monostotic fibrous dysplasia with involvement of the mandibular canal	Bessho K, Tagawa T, Murata M, Komaki M.
Viability of skin flaps subjected to simultaneous chemical peel with occlusive taping	Hayes DK, Stambaugh KI.
Efficacy, Safety, and Tolerance of a New Injection Technique for High- and Low-Molecular-Weight Hyaluronic Acid Hybrid Complexes	Laurino C, Palmieri B, Coacci A.
MATtrack: A MATLAB-Based Quantitative Image Analysis Platform for Investigating Real-Time Photo-Converted Fluorescent Signals in Live Cells	Courtney J, Woods E, Scholz D, Hall WW, Gautier VW.
Fatty replacement of rotator cuff in brain-injured patients is associated with hemiplegic arm function, but not with tendon tear: A multicenter study	Beom J, Jang HJ, Han TR, Oh BM, Paik NJ, Yang EJ, Lee SU.
Marvels of illusion: illusion and perception in the art of Salvador Dali	Martinez-Conde S, Conley D, Hine H, Kropf J, Tush P, Ayala A, Macknik SL.
Editorial: What can simple brains teach us about how vision works	Zoccolan D, Cox DD, Benucci A.
Exercise and Stem Cells	Boppart MD, De Lisio M, Witkowski S.
A Fluid Bait for Remedial Control of Subterranean Termites	Su NY.
Axial Tooth Contour Alteration Following Fixed Prosthodontic Treatment	Abduo J.
Prostate cancer: contouring target and organs at risk by kilovoltage and megavoltage CT and MRI in patients with and without hip prostheses	Falcinelli L, Palumbo I, Radicchia V, Arcidiacono F, Lancellotta V, Montesi G, Matrone F, Zucchet...
Independence of the completion effect from the noncompletion effect in illusory contour perception	Yang J, Yue Z, Wu X.
Comparing Angular and Curved Shapes in Terms of Implicit Associations and Approach/Avoidance Responses	Palumbo L, Ruta N, Bertamini M.
Control regions for chromosome replication are conserved with respect to sequence and location among Escherichia coli strains	Frimodt-MÃ¸ller J, Charbon G, Krogfelt KA, LÃ¸bner-Olesen A.
How bees distinguish patterns by green and blue modulation	Horridge A.
Histological differences between laser-assisted and suction-assisted lipoplasty aspirates - a comparative study	Jecan CR, Hernic AD, Tianu EC, Florescu IP, LascÄƒr I.
The Lag of the Proliferative Aging Clock Underlies the Lifespan-Extending Effect of Calorie Restriction	Trubitsyn AG.
[Tri-phalÄ (Three Myrobalans) as Described in the Second Part of the Bower Manuscript, the NÄvanÄ«taka]	Natsume Y.
Influence of surface chemical properties on the toxicity of engineered zinc oxide nanoparticles to embryonic zebrafish	Zhou Z, Son J, Harper B, Zhou Z, Harper S.
Reconstruction of a Large Anterior Ear Defect after Mohs Micrographic Surgery with a Cartilage Graft and Postauricular Revolving Door Flap	Nemir S, Hunter-Ellul L, Codrea V, Wagner R.
Global shape information increases but color information decreases the composite face effect	Retter TL, Rossion B.
A prospective, randomized, double-blind comparison of an ablative fractional 2940-nm erbium-doped yttrium aluminum garnet laser with a nonablative fractional 1550-nm erbium-doped glass laser for the treatment of photoaged Asian skin	Moon HR, Yun WJ, Lee YJ, Lee MW, Chang S.
Laminar Wall Jet Flow and Heat Transfer over a Shallow Cavity	Prabu PM, Padmanaban KP.
An effective hand vein feature extraction method	Li H, Zhang Q, Li C.
Computer aided weld defect delineation using statistical parametric active contours in radiographic inspection	Goumeidane AB, Nacereddine N, Khamadja M.
Backpack carriage effect on head posture and ground reaction forces in school children	Mosaad DM, Abdel-Aziem AA.
Quantitative micro-CT based coronary artery profiling using interactive local thresholding and cylindrical coordinates	Panetta D, Pelosi G, Viglione F, Kusmic C, Terreni M, Belcari N, Guerra AD, Athanasiou L, Exarcho...
Three-dimensional quantification of orthodontic root resorption with time-lapsed imaging of micro-computed tomography in a rodent model	Yang C, Zhang Y, Zhang Y, Fan Y, Deng F.
Effects of different lifting and lowering heights on upper arm, shoulder and back muscle activity during a manual material handling task	Yoo IG, Yoo WG.
A qualitative study of health problems, risk factors, and prevention among Emergency Medical Service workers	Dropkin J, Moline J, Power PM, Kim H.
A Visual Rating Scale for the Hummingbird Sign with Adjustable Diagnostic Validity	Kim YE, Kang SY, Ma HI, Ju YS, Kim YJ.
Numerical study of the effect of blood vessel on the microwave ablation shape	Nie X, Nan Q, Guo X, Tian Z.
Automatic segmentation in image stacks based on multi-constraint level-set evolution	Dai N, Liu H, Tang Y, Zhao J, Cheng X.
Sparse coded image super-resolution using K-SVD trained dictionary based on regularized orthogonal matching pursuit	Sajjad M, Mehmood I, Baik SW.
Fully automatic scheme for measuring liver volume in 3D MR images	Le TN, Bao PT, Huynh HT.
Automatic extraction of 3D anatomical feature curves of hip bone models reconstructed from CT images	Liu H, Qian H, Zhao J.
Deformable image registration of CT images for automatic contour propagation in radiation therapy	Wu Q, Cao R, Pei X, Jia J, Hu L.
Global shape processing: A behavioral and electrophysiological analysis of both contour and texture processing	Bowden VK, Dickinson JE, Fox AM, Badcock DR.
Experimental Fusion of Contrast Enhanced High-Field Magnetic Resonance Imaging and High-Resolution Micro-Computed Tomography in Imaging the Mouse Inner Ear	Counter SA, Damberg P, Aski SN, Nagy K, Berglin CE, Laurell G.
Spatial distribution of FMISO in head and neck squamous cell carcinomas during radio-chemotherapy and its correlation to pattern of failure	Zschaeck S, Haase R, Abolmaali N, Perrin R, StÃ¼tzer K, Appold S, Steinbach J, Kotzerke J, Zips D,...
An Ameliorated Approach for Sharp Resection in Gynecomastia Surgery	HoÅŸnuter M.
Predictors of late bowel toxicity using three different methods of contouring in patients undergoing post-operative radiation for cervical cancer	Chopra S, Krishnatry R, Dora T, Kannan S, Thomas B, Sonawone S, Engineer R, Paul S, Phurailatpam ...
Omental transplantation for neuroendocrinological disorders	Rafael H.
Production and perception of contrast: The case of the rise-fall contour in German	KÃ¼gler F, Gollrad A.
Fast retinal layer segmentation of spectral domain optical coherence tomography images	Zhang T, Song Z, Wang X, Zheng H, Jia F, Wu J, Li G, Hu Q.
Spontaneous resolution of idiopathic vitreomacular traction syndrome in a healthy young man	Wang Z, Lv X, Wu M, Xu W, Rong A.
Dependence of Shape-Based Descriptors and Mass Segmentation Areas on Initial Contour Placement Using the Chan-Vese Method on Digital Mammograms	Acho SN, Rae WI.
Use of Tumescence for Outpatient Abdominoplasty and Other Concurrent Body Contouring Procedures: A Review of 65 Consecutive Patients	Holzman NL, Singh M, Caterson SA, Eriksson E, Pomahac B.
The role of vitamin C in pushing back the boundaries of skin aging: an ultrasonographic approach	Crisan D, Roman I, Crisan M, Scharffetter-Kochanek K, Badea R.
Joint Contour Nets	Carr H, Duke D.
Multiscale Symmetry Detection in Scalar Fields by Clustering Contours	Thomas DM, Natarajan V.
The Influence of Contour on Similarity Perception of Star Glyphs	Fuchs J, Isenberg P, Bezerianos A, Fischer F, Bertini E.
Key anatomic structures of the face and neck for the dermatologic surgeon: their relationship in a cadaver dissection	Phillips JH 3rd, Walker LB, Millikan LE.
Subcutaneous forehead lift	Kersten RC, Kulwin DR.
Stretching and tissue expansion for rhytidectomy: an improved approach	Man D.
Elliptic fourier analysis of cell and nuclear shapes	Diaz G, Zuccarelli A, Pelligra I, Ghiani A.
[Follow-up study of bone grafts to the alveolar clefts]	Yamauchi K, Maruta Y, Uemura K, Ito G.
Functional mandibular reconstruction of patients with oral cancer	Buchbinder D, Urken ML, Vickery C, Weinberg H, Sheiner A, Biller H.
Interocclusal wax impressions for use in provisional and associated fixed prosthodontic procedures	Hoffman JM, Rubin MK.
A multimodal approach to implant prosthodontics	Niznick GA.
Aesthetic contouring of the facial support system	Whitaker LA.
A comparative mathematical evaluation of contour irregularity using form factor and PERBAS, a new analytical shape factor	Payne CM, Bjore CG Jr, Cromey DW, Roland F.
Use of yeast artificial chromosome clones for mapping and walking within human chromosome segment 18q21.3	Silverman GA, Ye RD, Pollock KM, Sadler JE, Korsmeyer SJ.
Renal imaging in long-term dialysis patients: a comparison of CT and sonography	Taylor AJ, Cohen EP, Erickson SJ, Olson DL, Foley WD.
Long-term results of surgical intervention on the temporomandibular joint	Politis C, Stoelinga PJ, Gerritsen GW, Heyboer A.
The nature and effects of composite finishing pastes	Whitehead SA, Wilson NH.
[The characteristics of the morphofunctional organization of the lampbrush chromosomes from the oocytes of the rock dove]	Khutinaeva MA, Kropotova EV, Gaginskaia ER.
Vital root retention: a clinical procedure	Fareed K, Khayat R, Salins P.
Electrophoretic karyotypes of Torulopsis glabrata	Kaufmann CS, Merz WG.
Contrast definition and contour detection for logarithmic images	Jourlin M, Pinoli JC, Zeboudj R.
[CT diagnosis of hepatic cirrhosis caused by schistosomiasis japonica]	Gan ZQ.
[Present conception and future of implants in Japanese oral and maxillofacial surgery]	Mataga I.
Pulse time and agarose concentration affect the electrophoretic mobility of cccDNA during PFGE and FIGE [corrected]	Sobral BW, Atherly AG.
Steepest-descent contours in the path-integral approach to quantum cosmology. II. Microsuperspace	Halliwell JJ, Louko J.
Factors influencing accuracy in left ventricular volume determination	Sheehan FH, Mitten-Lewis S.
Small towns get a facelift. Westin Financial Group is transforming grand old hotels into gracious retirement centers	Rajecki R.
Appearance of a labial notch in maxillary incisors: a population survey	Brin I, Ben-Bassat Y.
Adjunctive procedures in surgery of the aging face	Davis PT, Cunningham CD.
Integration of distributed cortical systems by reentry: a computer simulation of interactive functionally segregated visual areas	Finkel LH, Edelman GM.
Contour variables in vocal communication between squirrel monkey mothers and infants	Biben M, Symmes D, Bernhards D.
Late radiation injury of the rectum and sigmoid colon: barium enema findings in 92 patients	den Hartog Jager FC, Cohen P, van Haastert M.
Segmental latissimus dorsi free flap: clinical applications	Elliott LF, Raffel B, Wade J.
Reentrant signaling among simulated neuronal groups leads to coherency in their oscillatory activity	Sporns O, Gally JA, Reeke GN Jr, Edelman GM.
Pedal polydactyly. A case report	Sonoga AL, Guttmann GG.
MR appearance of fibrous dysplasia	Utz JA, Kransdorf MJ, Jelinek JS, Moser RP Jr, Berrey BH.
CT and MR imaging of advanced Zollinger-Ellison syndrome	Tjon A Tham RT, Falke TH, Jansen JB, Lamers CB.
Chondrosarcoma of the sternum: CT features	Aoki J, Moser RP Jr, Kransdorf MJ.
The use of lymphoscintigraphy in treatment planning of primary breast cancer	Hunt MA, Shank B, McCormick B, Yahalom J, Graham M, Kutcher GJ.
Left ventricular dysfunction in acute myocardial infarction due to isolated left circumflex coronary artery stenosis	Sheehan FH.
Partial masking in electrocutaneous sensation: a model for sensation matching, with applications to loudness recruitment	Larkin WD, Penner MJ.
Legionella infection of the colon presenting as acute attack of ulcerative colitis	Schmidt T, Pfeiffer A, Ehret W, Keiditsch E, Ruckdeschel G, Kaess H.
[Cervical limits and contour forms as a function of material technology]	Simon JJ.
Gingival response to lingual contours of bonded metal bridges: a 12-month study	Al-Shammery AR.
[Ultrasonographic manifestation and evaluation of imaging diagnosis of chronic pancreatitis]	Cao HG.
Pregnancy, lactation and the oestrous cycle of the pouched mouse, Saccostomus campestris	Westlin-van Aarde LM.
Aesthetic anterior restorations for children and young adults	Wei SH, Tang LK, King NM.
Gastrointestinal surface changes: interpretation problems and indexing possibilities (a review)	Pfeiffer CJ, Bulbena O.
Unusual clinical presentations of intermediate lymphocytic lymphoma	Jacobs P, Hayes M, King S, Dent M.
Visible light-cured denture base resin used in making dentures with conventional teeth	Fellman S.
A rationale for comparison of plaque-retaining properties of crown systems	Sorensen JA.
[An ultrasonic study in the differential diagnosis of thyroid diseases]	VoronetskiÄ­ IB, ZubovskiÄ­ GA, Smetanina LI.
Unoccluded Baker-Gordon phenol peels--review and update	Asken S.
ConTour: Data-Driven Exploration of Multi-Relational Datasets for Drug Discovery	Partl C, Lex A, Streit M, Strobelt H, Wassermann AM, Pfister H, Schmalstieg D.
Kidney segmentation in CT sequences using SKFCM and improved GrowCut algorithm	Song H, Kang W, Zhang Q, Wang S.
Mitigation of impedance changes due to electroporation therapy using bursts of high-frequency bipolar pulses	Bhonsle SP, Arena CB, Sweeney DC, Davalos RV.
Tangent Bundle Elastica and Computer Vision	Ben-Shahar O, Ben-Yosef G.
A MultiScale Particle Filter Framework for Contour Detection	Widynski N, Mignotte M.
Vocalisations of Killer Whales (Orcinus orca) in the Bremer Canyon, Western Australia	Wellard R, Erbe C, Fouda L, Blewitt M.
A study of the immediate effects of glycerine-filled insoles, contoured prefabricated orthoses and flat insoles on single-leg balance, gait patterns and perceived comfort in healthy adults	Hatton AL, Hug F, Brown BC, Green LP, Hughes JR, King J, Orgar EJ, Surman K, Vicenzino B.
Reconsidering the scribbling stage of drawing: a new perspective on toddlers' representational processes	Longobardi C, Quaglia R, Iotti NO.
Spatio-temporal stability of pre-treatment 18F-Fludeoxyglucose uptake in head and neck squamous cell carcinomas sufficient for dose painting	Rasmussen JH, Vogelius IR, Aznar MC, Fischer BM, Christensen CB, Friborg J, Loft A, Kristensen CA...
Analysis of the Microbiota of Black Stain in the Primary Dentition	Li Y, Zhang Q, Zhang F, Liu R, Liu H, Chen F.
Spontaneous dissociation of bipolar hip hemiarthroplasty in a patient with nerve palsy: A case report and review of the literature	Yuenyongviwat V, Iamthanaporn K, Hongnaparak T.
Omega-3 Polyunsaturated Fatty Acids Intake to Regulate Helicobacter pylori-Associated Gastric Diseases as Nonantimicrobial Dietary Approach	Park JM, Jeong M, Kim EH, Han YM, Kwon SH, Hahm KB.
Ethyl pyruvate reduces hepatic mitochondrial swelling and dysfunction in a rat model of sepsis	Jiang Z, Li X, Lin Z, Chen J, Guan X, Chen M.
Clinical application of Nuss procedure for chest wall deformity in Poland syndrome	Koizumi T, Mitsukawa N, Saiga A, Satoh K.
Free thin anterolateral thigh flap for post-burn neck contractures - a functional and aesthetic solution	Sarkar A, Raghavendra S, Jeelani Naiyer MG, Bhattacharya D, Dutta G, Bain J, Asha J.
Indications, Techniques and Complications of Labiaplasty	Gowda AU, Chopra N, Khalifeh M.
Adjuvant radiation therapy for bladder cancer: a dosimetric comparison of techniques	Baumann BC, Noa K, Wileyto EP, Bekelman JE, Deville C, Vapiwala N, Kirk M, Both S, Dolney D, Kass...
A Combined Quantitative Structure-Activity Relationship Research of Quinolinone Derivatives as Androgen Receptor Antagonists	Wang Y, Bai F, Cao H, Li J, Liu H, Gramatica P.
Reconstruction of Defects Involving the Nasal Ala and the Nasolabial Fold: The Role of the Microvascular Prehelical Rim Graft	Holzmann D, Forster NA, Vital D, Giovanoli P.
A Note on Evaluation of Temporal Derivative of Hypersingular Integrals over Open Surface with Propagating Contour	Jaworski D, Linkov A, Rybarska-Rusinek L.
Proliferation PET image to characterize pathological spatial features in patients with non-small cell lung cancer: a pilot study	Chen XT, Zhao X, Gao ZH, Gao YS, Zhang BJ, Fu Z, Mu DB, Yu JM, Meng X.
List intonation in pre-schoolers with normal and disordered language development	Snow D.
Resection of giant pseudoangiomatous stromal hyperplasia: Expectant observation and avoidance of complex breast surgery	Fine SG, Powell AT, Murray MK.
Computational modeling of the neural representation of object shape in the primate ventral visual system	Eguchi A, Mender BM, Evans BD, Humphreys GW, Stringer SM.
Surgical correction of a bilateral congenital tarsal hyperextension deformity in a cat	YardÄ±mcÄ± C, Ã–zak A, Ã–zlem Nisbet H.
The effects of fat layer on temperature distribution during microwave atrial fibrillation catheter ablation	Zhai F, Nan Q, Guo X.
[A clinical and psychological study of tobacco dependence in patients with alcoholism]	Golenkov AV, Kozlov VA, Sapozhnikov SP, Trofimova IN, Mikhaylov IV.
Improved Estimation of Cardiac Function Parameters Using a Combination of Independent Automated Segmentation Results in Cardiovascular Magnetic Resonance Imaging	Lebenberg J, Lalande A, Clarysse P, Buvat I, Casta C, Cochet A, ConstantinidÃ¨s C, Cousty J, de Ce...
[PREOPERATIVE DIAGNOSTICS OF THYROID MEDULLARY CARCINOMA WITH EMPHASIS ON CYTOMORPHOLOGICAL FEATURES AND DIFFERENTIAL DIAGNOSIS OF PRIMARY AND SECONDARY THYROID TUMORS]	KatoviÄ‡ SK, Vasilj A.
[PEDIATRIC GASTROENTEROLOGY: ORIGINS, PROBLEMS, AND PROSPECTS OF THE RESEARCH]	Zaprudnov AM, Kharitonova LA, Grigoriev KI, Bogomaz LV.
Correlated Local Bending of a DNA Double Helix and Its Effect on DNA Flexibility in the Sub-Persistence-Length Regime	Xu X, Thio BJ, Cao J.
Elementary Excitations of Superfluid Helium Droplets Probed by Ion Spectroscopy	Zhang X, Drabbels M.
Pulse contour analysis guided management of a case of puerperal uterine inversion and hemorrhagic shock - 'Giving what it takes'	Singh S, Kapur A, Goyal R, Joshi A, Pandith S.
Traumatic avulsion of tibialis anterior following an industrial accident: A case report	Rajeev A, McDonald M, Newby M, Patterson P.
Saliency-aware food image segmentation for personal dietary assessment using a wearable computer	Chen HC, Jia W, Sun X, Li Z, Li Y, Fernstrom JD, Burke LE, Baranowski T, Sun M.
Performance evaluation of head and neck contour adaptation with cone beam CT using two commercial software systems	Bendall LS, Najim M, Stensmyr R, Flower E, Yau S, Thwaites DI, Sykes JR.
Effect of Acting Experience on Emotion Expression and Recognition in Voice: Non-Actors Provide Better Stimuli than Expected	JÃ¼rgens R, Grass A, Drolet M, Fischer J.
The Effect in Topical Use of Lycogen(TM) via Sonophoresis for Anti-aging on Facial Skin	Hsin-Ti L, Wen-Sheng L, Yi-Chia W, Ya-Wei L, Wen ZH, David WH, Su-Shin L.
Prevalence of Musculoskeletal Disorders Among Saskatchewan Farmers	McMillan M, Trask C, Dosman J, Hagel L, Pickett W and Saskatchewan Farm Injury Cohort Study Team.
Analysis of Complications in Postbariatric Abdominoplasty: Our Experience	Grieco M, Grignaffini E, Simonacci F, Raposio E.
Automated Delineation of Vessel Wall and Thrombus Boundaries of Abdominal Aortic Aneurysms Using Multispectral MR Images	Rodriguez-Vila B, Tarjuelo-Gutierrez J, SÃ¡nchez-GonzÃ¡lez P, Verbrugghe P, Fourneau I, Maleux G, H...
Abnormal Auditory Gain in Hyperacusis: Investigation with a Computational Model	Diehl PU, Schaette R.
Chronographic Imprint of Age-Induced Alterations in Heart Rate Dynamical Organization	Makowiec D, Wejer D, Kaczkowska A, Å»arczyÅ„ska-Buchowiecka M, Struzik ZR.
3D-QSAR analysis of MCD inhibitors by CoMFA and CoMSIA	Pourbasheer E, Aalizadeh R, Ebadi A, Ganjali MR.
Hologram quantitative structure-activity relationship and comparative molecular interaction field analysis of aminothiazole and thiazolesulfonamide as reversible LSD1 inhibitors	Maltarollo VG, HonÃ³rio KM, Emery FS, Ganesan A, Trossini GH.
Evaluation of atlas-based auto-segmentation software in prostate cancer patients	Greenham S, Dean J, Fu CK, Goman J, Mulligan J, Tune D, Sampson D, Westhuyzen J, McKay M.
Semiautomatic, Quantitative Measurement of Aortic Valve Area Using CTA: Validation and Comparison with Transthoracic Echocardiography	Tuncay V, Prakken N, van Ooijen PM, Budde RP, Leiner T, Oudkerk M.
Comparison of onboard low-field magnetic resonance imaging versus onboard computed tomography for anatomy visualization in radiotherapy	Noel CE, Parikh PJ, Spencer CR, Green OL, Hu Y, Mutic S, Olsen JR.
Early changes in perfusion of glioblastoma during radio- and chemotherapy evaluated by T1-dynamic contrast enhanced magnetic resonance imaging	MÃ¸ller S, Lundemann M, Law I, Poulsen HS, Larsson HB, Engelholm SA.
Beyond the classical receptive field: The effect of contextual stimuli	Spillmann L, Dresp-Langley B, Tseng CH.
Superficial peeling	Stagnone JJ.
Fracture of the upper ribs and injury to the great vessels	Poole GV.
Separation of chromosomes of Cryptococcus neoformans by pulsed field gel electrophoresis	Perfect JR, Magee BB, Magee PT.
Ventricular tachycardia in children with diphtheritic myocarditis	Samik Wahab A.
[Luminescence, induced by UV-irradiation, of intact human skin]	Lebedev AV, Koreneva LG, Lunin EE, Pasechnik VI, Zalogin VN.
Thermoforming plastic in lead shield construction	Abrahams ME, Chow CH, Loyd MD.
[Cineangiographic diagnosis of an aneurysm of the membranous part of the heart septum]	Lazarev SM, Volkov AB.
Ultrastructural observations of motile iridophores from the freshwater goby, Odontobutis obscura	Matsuno A, Iga T.
[Reconstruction of the foot using free flaps]	Rautio J, Asko-Seljavaara S, HÃ¤rmÃ¤ M, Sundell B.
[The heart ventricle wall in digital subtraction angiocardiography]	Christ F, Harder T, KÃ¶ster O, GlÃ¤nzer K, Nitsch J.
Nonporous hydroxylapatite in the repair of alveolar clefts in a primate model: clinical and histologic findings	Horswell BB, el Deeb M.
[Use of dense polycrystal particulate hydroxyapatite artificial bone implant in augmentation of deficient alveolar ridges]	Wang DZ.
[Expanded forehead flap for reconstruction of the nose]	Lu KH.
[Seeding of autologous epithelial cells into the allograft dermis as coverage for full-thickness burns]	Feng GD.
Phosphoenolpyruvate in the rejuvenation of stored red cells in SAGM medium: optimal conditions and the indirect effect of methemoglobin formation	Matsuyama H, Niklasson F, de Verdier CH, HÃ¶gman CF.
[Conservative applications on treatment of teeth with esthetic problem]	DurutÃ¼rk L, Cetiner S, Ersoy AE.
Femtosecond-resolution pulse-front distortion measurement by time-of-flight interferometry	Bor Z, Gogolak Z, Szabo G.
Large DNA separation using field alternation agar gel electrophoresis	Dawkins HJ.
[Cosmetic surgery. Is it dangerous?]	Dillerud E, Bunaes J.
Relationship of hemolysis buffer structure, pH and ionic strength to spontaneous contour smoothing of isolated erythrocyte membranes	Raval PJ, Carter DP, Fairbanks G.
Relation between the ventriculographic silhouette and topography of thoracic potential in coronary artery disease	Horan LG, Killam HA, Flowers NC, Sridharan MR, Harp R, Orander PC, Hand RC.
Discrimination of normal and transformed cells in vitro by cytologic and morphologic analysis	Albright CD, Hay R, Jones RT, Resau JH.
Studies on experimental conditions for detecting phototoxic potentials of drugs in Balb/c mice	Wagai N, Yamaguchi F, Tawara K, Onodera T.
[Aortic aneurysm in Turner's syndrome]	VÄ•sÃ­n S, ChudanovÃ¡ V.
Arthrographic findings in the temporomandibular joint in patients with rheumatic disease	Larheim TA, BjÃ¸rnland T.
Pathogenesis of square bodies in ankylosing spondylitis	Aufdermaur M.
Separation of the lipid bilayer from the membrane skeleton during discocyte-echinocyte transformation of human erythrocyte ghosts	Liu SC, Derick LH, Duquette MA, Palek J.
Anterior skull defect reconstruction with methyl methacrylate	Robinson AC, O'Dwyer TP, Gullane PJ, Dolan EJ.
Black spectral responsivity	Kulp TD, Fuld K.
Dysprosody in Broca's aphasia: a case study	Gandour J, Petty SH, Dardarananda R.
Characterizing sentence intonation in a right hemisphere-damaged population	Behrens SJ.
Figure-ground organization in real and subjective contours: a new ambiguous figure, some novel measures of ambiguity, and apparent distance across regions of figure and ground	Shank MD, Walker JT.
Corneal repair following keratectomy. A comparison between conventional surgery and laser photoablation	Tuft SJ, Zabel RW, Marshall J.
Hemodynamic performance of carotid artery shunts	Aufiero TX, Thiele BL, Rossi JA, Miller CA, Neumyer MM.
Stereophotogrammetric study of growth and development of the nose	Burke PH, Hughes-Lawson CA.
Lingual orthodontics--its renaissance	Creekmore T.
The facelift	Chrisman BB.
The nursing home physician's image: time for a face-lift	Turnbull JM.
Histological classification of intraepithelial neoplasias and microinvasive squamous carcinoma of the esophagus	Rubio CA, Liu FS, Zhao HZ.
Normal and abnormal thymus in childhood: MR imaging	Siegel MJ, Glazer HS, Wiener JI, Molina PL.
Botulinum toxin: a treatment for facial asymmetry caused by facial nerve paralysis	Clark RP, Berris CE.
The "reduced" latissimus dorsi musculocutaneous flap	Hayashi A, Maruyama Y.
Regeneration in the rat optic nerve after cold injury	Murakami M, Ide C, Kanaya H.
Ultrastructure of Pneumocystis carinii: a review of internal and surface characteristics	Bedrossian CW.
The Newtonian mechanistic paradigm, special education, and contours of alternatives: an overview	Heshusius L.
Reconstruction of the zygomatic area. A comparison between osteotomy and onlay techniques	Freihofer PM, Borstlap WA.
Electrophoretic karyotype of Aspergillus nidulans	Brody H, Carbon J.
Post-trauma reconstruction with free tissue transfer--analysis of 442 consecutive cases	Melissinos EG, Parks DH.
The detection of adrenal tumors and hyperplasia in patients with primary aldosteronism: comparison of scintigraphy, CT, and MR imaging	Ikeda DM, Francis IR, Glazer GM, Amendola MA, Gross MD, Aisen AM.
Interaction of berberine chloride with deoxyribonucleic acids: evidence for base and sequence specificity	Debnath D, Kumar GS, Nandi R, Maiti M.
Easy Accurate Transfer of the Sculpted Soft Tissue Contours to the Working Cast: A Clinical Tip	Jambhekar SS, Kheur MG, Matani J, Sethi S.
Craniofacial Prosthetic Reconstruction Using Polymethyl Methacrylate Implant: A Case Report	Simon P, Mohan J, Selvaraj S, Saravanan BS, Pari P.
A Mixed Kijima Model Using the Weibull-Based Generalized Renewal Processes	Ferreira RJ, Firmino PR, Cristino CT.
Feasibility of common carotid artery point of care ultrasound in cardiac output measurements compared to invasive methods	Gassner M, Killu K, Bauman Z, Coba V, Rosso K, Blyden D.
Evidence against continuous variables driving numerical discrimination in infancy	Starr A, Brannon EM.
The neural signature of the Fraser illusion: an explorative EEG study on Fraser-like displays	Yun X, Hazenberg SJ, Jacobs RH, Qiu J, van Lier R.
Combining a weed traits database with a population dynamics model predicts shifts in weed communities	Storkey J, Holst N, BÃ¸jer OQ, Bigongiali F, Bocci G, Colbach N, Dorner Z, Riemens MM, Sartorato I...
[Skin improvement and cosmetic facial surgery]	Jansma J, Schepers RH, Vissink A.
[The application of alloplastic materials for augmentation in cosmetic facial surgery]	Jansma J, Schepers RH, Vissink A.
Early Myocardial Repolarization Heterogeneity Is Detected by Magnetocardiography in Diabetic Patients with Cardiovascular Risk Factors	Chang YC, Wu CC, Lin CH, Wu YW, Yang YC, Chang TJ, Jiang YD, Chuang LM.
[Lifting procedures in cosmetic facial surgery]	Jansma J, Schepers RH, Vissink A.
Similar Sensitivity to Ladder Contours in Macular Degeneration Patients and Controls	Haun AM, Peli E.
Safe Tummy Tuck: Anatomy and Strategy to Avoid Injury to the Lateral Femoral Cutaneous Nerve During Abdominoplasty	Chowdhry S, Davis J, Boyd T, Choo J, Brooks RM, Kelishadi SS, Tutela JP, Yonick D, Wilhelmi BJ.
Risk of Thromboembolism Following Body-Contouring Surgery After Massive Weight Loss	Griffin M, Akhavani MA, Muirhead N, Fleming AN, Soldin M.
[ARTERIAL STIFFNESS AND BONE MINERAL DENSITY IN WOMEN WITH CORONARY HEART DISEASE AND CONCOMITANT SEVERE OSTEOPOROSIS]	Tsarenok SY, Gorbunov VV, Panina E S, Aksenova TA, Tereshkov MP, Verkhoturova SV, Gagarkina LS.
Evaluation of the Effect of the Closed-eruption Technique on Impacted Immature Maxillary Incisors	Shi XR, Hu Z, Wang XZ, Sun XY, Zhang CY, Si Y, Zheng SG.
Planning and Dosimetric Study of Volumetric Modulated Arc Based Hypofractionated Stereotactic Radiotherapy for Acoustic Schwannoma--6MV Flattening Filter Free Photon Beam	Swamy ST, Radha CA, Arun G, Kathirvel M, Subramanian S.
Variability of Gross Tumor Volume in Nasopharyngeal Carcinoma Using 11C-Choline and 18F-FDG PET/CT	Jiang J, Wu H, Huang M, Wu Y, Wang Q, Zhao J, Yang W, Chen W, Feng Q.
Impact of lesion segmentation metrics on computer-aided diagnosis/detection in breast computed tomography	Kuo HC, Giger ML, Reiser I, Drukker K, Boone JM, Lindfors KK, Yang K, Edwards A.
Accurate and reliable segmentation of the optic disc in digital fundus images	Giachetti A, Ballerini L, Trucco E.
Computer-generated holography enhances voltage dye fluorescence discrimination in adjacent neuronal structures	Foust AJ, Zampini V, Tanese D, Papagiakoumou E, Emiliani V.
Modeling mixed boundary conditions in a Hilbert space with the complex variable boundary element method (CVBEM)	Johnson AN, Hromadka TV 2nd.
Construction of finite element model and stress analysis of anterior cruciate ligament tibial insertion	Dai C, Yang L, Guo L, Wang F, Gou J, Deng Z.
Fibromuscular Dysplasia Leading to Spontaneous Coronary Artery Dissection with Sudden Cardiac Arrest	Bajwa A, Bhatnagar U, Sharma A, El-Halawany H, Thompson RC.
Subfoveal Choroidal Thickness Is Associated with Blood Hematocrit Level	Pekel G, DoÄŸu MH, Keskin A, Acer S, YaÄŸcÄ± R, KaÅŸÄ±kÃ§Ä± A, Ã‡etin EN.
Potential roles of the interaction between model V1 neurons with orientation-selective and non-selective surround inhibition in contour detection	Yang KF, Li CY, Li YJ.
The Fallacy of the Longevity Elixir: Negligible Senescence May be Achieved, but Not by Using Something Physical	Kyriazis M, Apostolides A.
Spatial Patterns and Temperature Predictions of Tuna Fatty Acids: Tracing Essential Nutrients and Changes in Primary Producers	Pethybridge HR, Parrish CC, Morrongiello J, Young JW, Farley JH, Gunasekera RM, Nichols PD.
Epigenetic Regulation of Myocardial Homeostasis, Self-Regeneration and Senescence	Matteucci M, Papini G, Ciofini E, Barile L, Lionetti V.
Analysis of Prostate Deformation during a Course of Radiation Therapy for Prostate Cancer	Nakazawa T, Tateoka K, Saito Y, Abe T, Yano M, Yaegashi Y, Narimatsu H, Fujimoto K, Nakata A, Nak...
Cervical Laminoplasty: The History and the Future	Kurokawa R, Kim P.
[INTERFACE SELECTION IN NON-INVASIVE MECHANICAL VENTILATION IN CRITICALLY ILL PATIENT]	SÃ¡nchez-Morago SG, MigallÃ³n Buitrago ME.
Interobject grouping facilitates visual awareness	Stein T, Kaiser D, Peelen MV.
Radiographic Comparison of Lateral Lumbar Interbody Fusion Versus Traditional Fusion Approaches: Analysis of Sagittal Contour Change	Sembrano JN, Yson SC, Horazdovsky RD, Santos ER, Polly DW Jr.
Tooth-colored CAD/CAM monolithic restorations	Reich S.
Current research in aging: a report from the 2015 Ageing Summit	Moyse E, Lahousse L, Krantic S.
Assessment of MR Imaging as a Tool to Differentiate between the Major Histological Types of Uterine Sarcomas	Sumi A, Terasaki H, Sanada S, Uchida M, Tomioka Y, Kamura T, Yano H, Abe T.
Simultaneous Bilateral Femoral Neck Stress Fracture in a Young Stone Mason	Khadabadi NA, Patil KS.
Large vestibular aqueduct syndrome: Impedance changes over time with different cochlear implant electrode arrays	Powell HR, Birman CS.
A Method for Lung Boundary Correction Using Split Bregman Method and Geometric Active Contour Model	Feng C, Zhang J, Liang R.
Segmentation and Tracking of Lymphocytes Based on Modified Active Contour Models in Phase Contrast Microscopy Images	Huang Y, Liu Z.
IncobotulinumtoxinA in aesthetics: Russian multidisciplinary expert consensus recommendations	Yutskovskaya Y, Gubanova E, Khrustaleva I, Atamanov V, Saybel A, Parsagashvili E, Dmitrieva I, Sa...
Direct assessment of 3D foot bone kinematics using biplanar X-ray fluoroscopy and an automatic model registration method	Ito K, Hosoda K, Shimizu M, Ikemoto S, Kume S, Nagura T, Imanishi N, Aiso S, Jinzaki M, Ogihara N.
Role of Three-Dimensional Ultrasound in Gynecology	Turkgeldi E, Urman B, Ata B.
Stereoscopic Offset Makes Objects Easier to Recognize	Caziot B, Backus BT.
Segmentation of Regions of Interest Using Active Contours with SPF Function	Akram F, Kim JH, Lee CG, Choi KN.
Massive Lingual and Sublingual Haematoma following Postextractive Flapless Implant Placement in the Anterior Mandible	Limongelli L, Tempesta A, Crincoli V, Favia G.
Intraosseous venous malformation of the zygoma: A case report and literature review	Matsumiya T, Nemoto H, Kasai Y, Maruyama N, Sumiya N.
Non-contact radiofrequency-induced reduction of subcutaneous abdominal fat correlates with initial cardiovascular autonomic balance and fat tissue hormones: safety analysis	Pumprla J, Howorka K, Kolackova Z, Sovova E.
Distinct lower visual field preference for object shape	Schmidtmann G, Logan AJ, Kennedy GJ, Gordon GE, Loffler G.
Shortie matrix and complex Class IV composite resin restoration	Khera SC, Fahl N Jr, Murgel CA.
[Diagnosis of spinal fractures using optical processing of the roentgenologic image]	Kutushev FK, Bagaturiia GO, KossovoÄ­ AL, Kikacheishvili TT.
Congenital shortness of the costocoracoid ligament	Bamforth JS, Bell MH, Hall JG, Salter RB.
[Diagnostic value of sonography and double contrast arthrography in meniscus lesions]	Kahle W, Gerngross H, Fink F, BÃ¤hren W.
Reconstruction of cranial defects with porous hydroxylapatite blocks	Waite PD, Morawetz RB, Zeiger HE, Pincock JL.
Differential ascending projections to aural regions in the 60 kHz contour of the mustache bat's inferior colliculus	Ross LS, Pollak GD.
A histomorphometric analysis of the alveolar bone resorption process in calcium-deficient rats	Amano H.
Heterogeneity of cytoplasmic and nuclear shape of lymphocytes during progression of chronic lymphocytic leukemia	Sawicki W, Strojny P, Rozycka M, Traczyk Z, Polkowska E.
[Magnetic resonance imaging in 38 cases of acoustic tumors]	Uchino M, Ohtsuka T, Seiki Y, Matsumoto M, Shibata I, Terao H, Kohno T, Sanpei K, Mano I.
Connections of primary auditory cortex in the New World monkey, Saguinus	Luethke LE, Krubitzer LA, Kaas JH.
[A case of primary malignant lymphoma of the brain associated with acute hydrocephalus]	Kondoh T, Tamaki N, Nagashima T, Kokunai T, Matsumoto S, Ogawa R, Nakao S.
[Development of a new quantitative analysis for thallium myocardial SPECT images--quantitative STEREO-VIEW method and evaluation of its clinical usefulness]	Matsuda H, Murata H, Toyama H, Nishimura S, Katoh K.
Measuring short-term rates of milk synthesis in breast-feeding mothers	Arthur PG, Jones TJ, Spruce J, Hartmann PE.
[Computed tomography of thymic hyperplasia in older children]	Nakata H, Watanabe H, Imada H, Nobe T, Tasaka H.
Modification of the total first metatarsophalangeal joint implant arthroplasty	Corrigan G, Kanat IO.
Accuracy and reproducibility of KeraScanner analysis in PERK corneal topography. PERK Study Group	Rowsey JJ, Monlux R, Balyeat HD, Stevens SX, Gelender H, Holladay J, Krachmer JH, Laibson P, Lind...
Distribution of platelets on flat substrata	Alexandrova AY, Samoilov VI, Vasiliev JM.
Evaluation of elastic matching system for anatomic (CT, MR) and functional (PET) cerebral images	Dann R, Hoford J, Kovacic S, Reivich M, Bajcsy R.
Rupture of the pectoralis major muscle	Kretzler HH Jr, Richardson AB.
Measurement of postoperative intraocular lens tilting and decentration using Scheimpflug images	Sasaki K, Sakamoto Y, Shibata T, Nakaizumi H, Emori Y.
A two-dimensional electrophoresis procedure for single meristems of different forest species	Bon MC.
Hemifacial microsomia	Poole MD.
Segmental analysis of the sagittal plane alignment of the normal thoracic and lumbar spines and thoracolumbar junction	Bernhardt M, Bridwell KH.
Dose anisotropy around an Au-198 seed source	Jani SK, Pennington EC, Knosp BM.
Rhytidectomy for treatment of the aging face	Wang TD.
The internal oblique-iliac crest osseomyocutaneous microvascular free flap in head and neck reconstruction	Urken ML, Vickery C, Weinberg H, Buchbinder D, Biller HF.
Technique for cellular fluorescence distribution analysis	Robinson RD, Reeder JE, Wheeless LL Jr.
Developmental changes in the facial soft tissues	Burke PH, Hughes-Lawson CA.
Ultrastructural morphometric study of follicular center lymphocytes: I. Nuclear characteristics and the Lukes-Collins' concept	Dardick I, Cavell S, Moher D, Seely P, Dardick A, Burns BF.
A graphics-oriented personal computer-based microscope charting system for neuroanatomical and neurochemical studies	Tourtellotte WG, Lawrence DT, Getting PA, Van Hoesen GW.
Descriptive morphological features of the nose--an assessment of their importance for plastic reconstruction	Macho GA.
Surgical correction of pectus excavatum, using external splintage in two dogs and a cat	Fossum TW, Boudrieau RJ, Hobson HP, Rudy RL.
The interpretation of retrograde pancreatography in the elderly	Jones SN, McNeil NI, Lees WR.
2-D contour perception resulting from kinetic occlusion	Andersen GJ, Cortese JM.
Effects of uncertainty on melodic information processing	Cohen AJ, Trehub SE, Thorpe LA.
Comparison of discomfort levels obtained with pure tones and multitone complexes	Bentler RA, Pavlovic CV.
Long-term evaluation of root resorption occurring during orthodontic treatment	Remington DN, Joondeph DR, Artun J, Riedel RA, Chapko MK.
Emergence profiles in natural tooth contour. Part I: Photographic observations	Croll BM.
Non-operative treatment of meniscal tears	Weiss CB, Lundberg M, Hamberg P, DeHaven KE, Gillquist J.
Abnormal left ventricular-left atrial posterior wall contour: a new two-dimensional echocardiographic sign in constrictive pericarditis	D'Cruz IA, Dick A, Gross CM, Hand CR, Lalmalani GG.
Surgical repair of stenotic ostial lesions of the left main coronary artery	Sullivan JA, Murphy DA.
Arterial dilation and reduced wave reflection. Benefit of dilevalol in hypertension	Kelly R, Daley J, Avolio A, O'Rourke M.
Reversibility of upper airway obstruction after levodopa therapy in Parkinson's disease	Vincken WG, Darauay CM, Cosio MG.
Aspirin abolishes tinnitus caused by spontaneous otoacoustic emissions. A case study	Penner MJ.
Bending but not breaking the supraorbital bar	Zide BM.
[Morphometric and stereologic study of changes in the submandibular gland of mice with hypervitaminosis A]	da Silva JÃºnior AR, Lopes RA, Sala MA, Campos GM, Petenusci SO.
Invisible supragingival crown margins: an in vitro study	Kopp FR, Belser UC, Hess D.
Adapting fixed prosthodontics principles to screw-retained restorations	Chiche GJ, Pinault A, Weaver C, Finger I.
[Surgical correction of age-related changes in the face and neck by stretching the superficial musculo-fascial layer]	Ru'dko VV.
Management of the traumatized joint of the finger	Ellis PR, Tsai TM.
Cue combination anisotropies in contour integration: The role of lower spatial frequencies	Persike M, Meinhardt G.
Segmentation of the Clustered Cells with Optimized Boundary Detection in Negative Phase Contrast Images	Wang Y, Zhang Z, Wang H, Bi S.
Cardiac output measurement using a modified carbon dioxide Fick method: comparison analysis with pulmonary artery catheter method and pulse induced contour cardiac output method	Li T, Cai H, Pan H, Pu Q.
Segmentation of Bone with Region Based Active Contour Model in PD Weighted MR Images of Shoulder	Sezer A, Sezer HB, Albayrak S.
Effects of elastic seats on seated body apparent mass responses to vertical whole body vibration	Dewangan KN, Rakheja S, Marcotte P, Shahmir A.
Hair Growth: Focus on Herbal Therapeutic Agent	Patel S, Sharma V, Chauhan NS, Thakur M, Dixit VK.
Effects of Spatial Frequency Similarity and Dissimilarity on Contour Integration	Persike M, Meinhardt G.
How crowding, masking, and contour interactions are related: A developmental approach	Doron R, Spierer A, Polat U.
Towards an evidence-based model of aging	Katcher HL.
A Pilot Study Evaluating Fine-Needle Aspiration Cytology of Clear-Cell Renal Cell Carcinoma: Comparison of Ancillary Immunocytochemistry and Cytomorphological Characteristics of SurePathâ„¢ Liquid-Based Preparations with Conventional Smears	Lee CH, Chung SY, Moon KC, Park IA, Chung YR, Ryu HS.
Flexible color perception depending on the shape and positioning of achromatic contours	Vergeer M, Anstis S, van Lier R.
Comparison of efficacy of mandible and iliac bone as autogenous bone graft for orbital floor reconstruction	Garg V, Giraddi GB, Roy S.
Horizontal and vertical reconstruction of the severely resorbed maxillary jaw using subantral augmentation and a novel tenting technique with bone from the lateral buccal wall	Berberi A, Nader N, Noujeim Z, Scardina A, Leone A, Salameh Z.
[Clinical application of prefabricated super-thin perforator flaps after expansion in the reconstruction of facial and cervical scar]	Wang C, Yang S, Fan J, Ren J, Xu W, Xu K, Guo J, Mei J, Gao J, Hyakusoku H.
From orientations to objects: Configural processing in the ventral stream	Wilson HR, Wilkinson F.
Probing intermediate stages of shape processing	Loffler G.
Contour complexity and contour detection	Wilder J, Feldman J, Singh M.
Traumatic multiple lower cranial nerve palsy: a case report and review of the literature	Taga-Senirli R, Bajin MD, Demir N, Akyol MU.
Adjusting the input ultrasound image data and the atherosclerotic plaque detection in the carotid artery by the FOTOM(NG) system	LiÄev L, TomeÄek J, Farana R.
[Pluripotent stem cells as a source for T cell research and clinical application]	Ueda T, Kaneko S.
[High-dose brachytherapy for prostate cancer in real time using 192-IR (specifics of dosimetric planning)]	Novikov SN, Kanaev SV, Novikov RV, Iliin ND, Gotovchikova MY.
A quest to increase safety of anesthetics by advancements in anesthesia monitoring: scientometric analysis	Vlassakov KV, Kissin I.
Dosimetric benefit of adaptive re-planning in pancreatic cancer stereotactic body radiotherapy	Li Y, Hoisak JD, Li N, Jiang C, Tian Z, Gautier Q, Zarepisheh M, Wu Z, Liu Y, Jia X, Hattangadi-G...
A study on the hemocompatibility of dendronized chitosan derivatives in red blood cells	Zhou Y, Li J, Lu F, Deng J, Zhang J, Fang P, Peng X, Zhou SF.
Segmentation and Analysis of Corpus Callosum in Alzheimer MR Images using Total Variation Based Diffusion Filter and Level Set Method	Anandh KR, Sujatha CM, Ramakrishnan S.
Study of AlzheimerÂ’s Disease Progression In MR Brain Images based on Segmentation and Analysis of Ventricles using Modified DRLSE Method and Minkowski Functionals	Kayalvizhi M, Kavitha G, Sujatha CM, Ramakrishnan S.
3D dento-maxillary osteolytic lesion and active contour segmentation pilot study in CBCT: semi-automatic vs manual methods	Vallaeys K, Kacem A, Legoux H, Le Tenier M, Hamitouche C, Arbab-Chirani R.
Modeling and predicting tissue movement and deformation for high intensity focused ultrasound therapy	Liao X, Yuan Z, Lai Q, Guo J, Zheng Q, Yu S, Tong Q, Si W, Sun M.
A rare location of angiofibroma in the inferior turbinate in young woman	Salimov A, Ozer S.
Membrane stress proclivities in the Mammalian labyrinth	Pender DJ.
Precontoured anatomical plates new era in the complex tibail plateau fractures fixation	Mangi IK, Taufiq I, Shah SD, Shah SA, Rahim Najjad MK.
Mycobacterium Abscessus Abscess Post-thread Facial Rejuvenation Procedure	Yau B, Lang C, Sawhney R.
Utrecht Interstitial Applicator Shifts and DVH Parameter Changes in 3D CT-based HDR Brachytherapy of Cervical Cancer	Shi D, He MY, Zhao ZP, Wu N, Zhao HF, Xu ZJ, Cheng GH.
[Effect of climate change on rice irrigation water requirement in Songnen Plain, Northeast China]	Huang ZG, Wang XL, Xiao Y, Yang F, Wang CX.
Automatic morphological characterization of nanobubbles with a novel image segmentation method and its application in the study of nanobubble coalescence	Wang Y, Wang H, Bi S, Guo B.
A Split-and-Merge-Based Uterine Fibroid Ultrasound Image Segmentation Method in HIFU Therapy	Xu M, Zhang D, Yang Y, Liu Y, Yuan Z, Qin Q.
When correction turns positive: processing corrective prosody in Dutch	Dimitrova DV, Stowe LA, Hoeks JC.
Is there a single best estimator? Selection of home range estimators using area-under-the-curve	Walter WD, Onorato DP, Fischer JW.
A huge acquired smooth muscle hamartoma of the scrotum	Chen CY, Wang CH, Chiu WK, Chen SG.
Intravesical migration of intrauterine device mimicking bladder stone on radiologic imaging: a case report	Yahsi S, Aktas BK, Erbay G, Salar R, Gokkaya CS.
Timing and Spatial Distribution of Loess in Xinjiang, NW China	Li Y, Song Y, Yan L, Chen T, An Z.
Postimplantation changes of electrophysiological parameters in patients with cochlear implants	Molisz A, Zarowski A, Vermeiren A, Theunen T, De Coninck L, Siebert J, Offeciers EF.
A novel non-invasive radiofrequency dermal heating device for skin tightening of the face and neck	Nelson AA, Beynet D, Lask GP.
Evaluation of a new hyaluronic acid dermal filler for volume restoration	Alessandrini A, Fino P, Giordan N, Amorosi V, Scuderi N.
Artificially generated halos: rotating sample crystals around various axes	Grossmann M, MÃ¶llmann KP, Vollmer M.
Comparison of doses received by the hippocampus in patients treated with single isocenter- vs multiple isocenter-based stereotactic radiation therapy to the brain for multiple brain metastases	Algan O, Giem J, Young J, Ali I, Ahmad S, Hossain S.
On the Relationship between Variational Level Set-Based and SOM-Based Active Contours	Abdelsamea MM, Gnecco G, Gaber MM, Elyan E.
Classification of Benign and Malignant Breast Tumors in Ultrasound Images with Posterior Acoustic Shadowing Using Half-Contour Features	Zhou Z, Wu S, Chang KJ, Chen WR, Chen YS, Kuo WH, Lin CC, Tsui PH.
[Simultaneous demonstration of glutamate decarboxylase and synaptophysin in paraffin sections of rat cerebellum]	Korzhevskiy DE, Gilerovich YG, Kirik OV, Alekseyeva OS, Grigoriyev IP.
[Healing of experimental defect in a long bone after implantation of "CollapAn" osteoplastic material in its cavity (computed tomographic study)]	Kopen'kov AV.
The contribution of microsurgical reconstruction to craniofacial surgery	Jones NF.
Submalar augmentation. An alternative to face-lift surgery	Binder WJ.
Sonography of chronic pancreatitis	Bolondi L, Li Bassi S, Gaiani S, Barbara L.
Factor analysis of multigated cardiac blood pool scintigram for the measurement of left ventricular ejection fraction	Honda N, Machida K, Mamiya T, Takahashi T, Takishima T, Kamano T, Hasegawa N, Hashimoto M, Ohno K...
Comparison of release of mercury from three dental amalgams	Chew CL, Soh G, Lee AS, Yeoh TS.
Electrical properties of developing rat heart. Effects of dexamethasone	Penefsky ZJ, McCann FV.
New horizons in surgical rejuvenation of the aging face	Stuzin JM, Baker TJ.
Characterization of natural and total artificial heart acceleration	Pantalos G, Kim C, Robison P, Everett S, Olsen DB.
[A method of extracorporeal perfusion of the sections of xenogeneic spleen]	Borisov AE, Zhidkov KP, Dmitriev NV, Domanskaia IA.
Investigation of adenylate kinase from Escherichia coli and its interaction with nucleotides by Fourier transform infrared spectroscopy	Arrondo JL, Gilles AM, BÃ¡rzu O, Fermandjian S, Yang PW, Mantsch HH.
Primary placement of osseointegrated implants in microvascular mandibular reconstruction	Urken ML, Buchbinder D, Weinberg H, Vickery C, Sheiner A, Biller HF.
Aging hands: a technique of hand rejuvenation by laser resurfacing and autologous fat transfer	Abergel RP, David LM.
The effects of muscle-building exercise on bone mineral density of the radius, spine, and hip in young men	Colletti LA, Edwards J, Gordon L, Shary J, Bell NH.
[Amalgam onlay restoration]	Doukoudakis S.
Quantification of DNA structure from NMR data: conformation of d-ACATCGATGT	Chary KV, Modi S, Hosur RV, Govil G, Chen CQ, Miles HT.
Electrical instability in cardiac muscle: phase singularities and rotors	Winfree AT.
Holographic contour and deformation measurement using a 1.4 million element detector array	Creath K.
[Fabrication of a 3-dimensional plastic model with photopolymer from CT images]	Nakai T, Marutani Y, Fujii S.
[Experience in the treatment of fractures of the ankle with a functional plaster bandage]	Diusupov AZ.
Effects of tissue adhesive (Tisseel) on corneal wound healing in lamellar keratoplasty in rabbits	Kim MS, Kim JH.
Using demographic data for ambulatory health care planning: a dental health practice management model	Rydman RJ, Baum BH.
Comparison of fusional ranges measured by Risley prisms, vectograms, and computer orthopter	Feldman JM, Cooper J, Carniglia P, Schiff FM, Skeete JN.
Xeroradiographic evaluation of the equine larynx	Orsini PG, Raker CW, Reid CF, Mann P.
Functional organization of mustached bat inferior colliculus: I. Representation of FM frequency bands important for target ranging revealed by 14C-2-deoxyglucose autoradiography and single unit mapping	O'Neill WE, Frisina RD, Gooler DM.
Illusion decrement and transfer of illusion decrement in real- and subjective-contour Poggendorff figures	Beckett PA.
Preserving the maxillary anterior alveolar ridge contour using hydroxylapatite	Hoen MM, Strittmatter EJ, LaBounty GL, Keller DL, Nespeca JA.
Electrophysiological effect of volume load in isolated canine hearts	Calkins H, Maughan WL, Kass DA, Sagawa K, Levine JH.
Factors predictive of recurrence of basal cell carcinoma	Dixon AY, Lee SH, McGregor DH.
Alternative materials for three endosseous implants	Rieger MR, Adams WK, Kinzel GL, Brose MO.
Radiographic and microscopic evaluation of subperiosteally implanted blocks of hydrated and hardened alpha-tricalcium phosphate in rabbits	Nagase M, Chen RB, Asada Y, Nakajima T.
[Changes in alpha-actinin localization and myofibrillogenesis in rat cardiomyocytes under cultivation]	Borisov AB, Goncharova EI, Pinaev GP, Rumiantsev PP.
[Comparison of the left ventricular stroke volume and fraction measured with MRI and contrast ventriculography]	Germain P, Baruthio J, Mossard JM, Wecker D, Chambron J, Sacrez A.
[Prerequisites for the clinical application of 3-dimensional ultrasonic imaging]	Sohn C, Grotepass J, Ameling W, Schneider W, Menge KH.
A frameless stereotaxic operating microscope for neurosurgery	Friets EM, Strohbehn JW, Hatch JF, Roberts DW.
The auditory brainstem response in pediatrics	Warren MP.
Stereotactic frame for neuroradiology and charged particle Bragg peak radiosurgery of intracranial disorders	Lyman JT, Phillips MH, Frankel KA, Fabrikant JI.
Amalgam restoration completion. Objectives, methods and armamentarium	Ben-Amar A, Serebro L, Gorfil C.
Specific frequency properties of renal and superior mesenteric arterial beds in rats	Young ST, Wang WK, Chang LS, Kuo TS.
[Imaging diagnosis of intracardiac myxoma (report of 23 cases)]	Liu ZC.
The acceleration of linear DNA during pulsed-field gel electrophoresis	Holzwarth G, Platt KJ, McKee CB, Whitcomb RW, Crater GD.
The influence of contoured distraction rods on thoracic sagittal curves	Mann DC, Nash CL Jr, Wilham MR, Brown RH.
[Three dimensional study of facial height]	Sir CH, Yoo KH.
Identifying targets for bioreductive agents: using GRID to predict selective binding regions of proteins	Reynolds CA, Wade RC, Goodford PJ.
[Marshall-Marchetti-Krantz operation with fibrin gluing. Results after 2 years]	Stolz W, Brandner P, Dory F, Bastert G.
Single pulse light-in-flight recording by holography	Abramson NH, Spears KG.
Association of lysosomal activity with sensitivity and resistance to tumor necrosis factor in murine L929 cells	Liddil JD, Dorr RT, Scuderi P.
Transposon-mediated restriction mapping of the Bacillus subtilis chromosome	Ventra L, Weiss AS.
Indications of rejuvenation in the HMO industry	Henderson JA, Dunmire SN.
Electron microscopic investigation relating the occlusal morphology to the underlying enamel structure of molar teeth of the wombat (Vombatus ursinus)	Ferreira JM, Phakey PP, Palamara J, Rachinger WA, Orams HJ.
[The use of computers for the interpretation and analysis of teleroentgenograms of the skull]	Persin LS, Kulikov NS, Kosenko SE.
Forever young: rejuvenating muscle satellite cells	Madaro L, Latella L.
Evidence for an eye-movement contribution to normal foveal crowding	Bedell HE, Siderov J, Formankiewicz MA, Waugh SJ, Aydin S.
Random-dot stereopsis in microstrabismic children: stimulus size matters	Pageau M, de Guise D, Saint-Amour D.
Repair of minor true hare lip using v-y plasty: how I do it	Ezzat AE.
Dispersion modeling of particulate matter containing hexavalent chromium during high winds in southern Iraq	Zannetti P, Daly AD, Freedman FR.
The Impact of Different Levels of Adaptive Iterative Dose Reduction 3D on Image Quality of 320-Row Coronary CT Angiography: A Clinical Trial	Feger S, Rief M, Zimmermann E, Martus P, Schuijf JD, Blobel J, Richter F, Dewey M.
Imperfect asymmetry: The mechanism governing asymmetric partitioning of damaged cellular components during mitosis	Pattabiraman S, Kaganovich D.
Comparison of Goldmann applanation tonometry, rebound tonometry and dynamic contour tonometry in normal and glaucomatous eyes	Ã–zcura F, Yildirim N, Åžahin A, Ã‡olak E.
Endovascular biopsy: Technical feasibility of novel endothelial cell harvesting devices assessed in a rabbit aneurysm model	Cooke DL, Bauer D, Sun Z, Stillson C, Nelson J, Barry D, Hetts SW, Higashida RT, Dowd CF, Halbach...
In situ cross-linked matrix tablets for sustained salbutamol sulfate release - formulation development by statistical optimization	Malakar J, Das K, Nayak AK.
Development and aetiology of body dissatisfaction in adolescent boys and girls	Dion J, Blackburn ME, Auclair J, Laberge L, Veillette S, Gaudreault M, Vachon P, Perron M, Touche...
Passive acoustic monitoring of the temporal variability of odontocete tonal sounds from a long-term marine observatory	Lin TH, Yu HY, Chen CF, Chou LS.
The fundus slit lamp	Gellrich MM.
Biomaterials for orbital fractures repair	Totir M, Ciuluvica R, Dinu I, Careba I, Gradinaru S.
Locomotion pattern and trunk musculoskeletal architecture among Urodela	Omura A, Ejima KI, Honda K, Anzai W, Taguchi Y, Koyabu D, Endo H.
Ensemble Empirical Mode Decomposition Analysis of EEG Data Collected during a Contour Integration Task	Al-Subari K, Al-Baddai S, TomÃ© AM, Volberg G, HammwÃ¶hner R, Lang EW.
Interrogating a multifactorial model of breast conserving therapy with clinical data	Salmon R, Garbey M, Moore LW, Bass BL.
Quantitative structure-activity relationship study on BTK inhibitors by modified multivariate adaptive regression spline and CoMSIA methods	Xu A, Zhang Y, Ran T, Liu H, Lu S, Xu J, Xiong X, Jiang Y, Lu T, Chen Y.
Light transmittance by a multi-coloured zirconia material	Ueda K, GÃ¼th JF, Erdelt K, Stimmelmayr M, Kappert H, Beuer F.
[The conception of plants community: the history and the modern state of the art]	Mirkin BM, Naumova LG.
Dosimetric evaluation of intensity-modulated radiotherapy, volumetric modulated arc therapy, and helical tomotherapy for hippocampal-avoidance whole brain radiotherapy	Rong Y, Evans J, Xu-Welliver M, Pickett C, Jia G, Chen Q, Zuo L.
PTP1B inhibitors from stems of Angelica keiskei (Ashitaba)	Li JL, Gao LX, Meng FW, Tang CL, Zhang RJ, Li JY, Luo C, Li J, Zhao WM.
The relationship between arterial transducer level and pulse contour waveform-derived measurements	He H, Liu D, Long Y, Wang X, Yu Y, Li X, Guo H, Cai J, Fang N.
Does microwave interstitial hyperthermia prior to high-dose-rate brachytherapy change prostate volume or therapy plan parameters?	Kudzia R, Nahajowski D, KukieÅ‚ka AM, DÄ…browski T, Dybek D, Brandys P, WaligÃ³rski MP.
Rare inferior shoulder dislocation (luxatio erecta)	Cift H, Soylemez S, Demiroglu M, Ozkan K, Ozden VE, Ozkut AT.
Interradicular septum as guide for pilot drill in postextractive implantology: a technical note	El Haddad E, Lauritano D, Carinci F.
Design, synthesis and structural exploration of novel fluorinated dabigatran derivatives as direct thrombin inhibitors	Li ML, Ren YJ, Dong MH, Ren WX.
[The analytical quality and comparability value of four glucometers from different manufacturers]	Horovskaia LA, Lobachevskaia TV, Chernichuk OV.
[Histopathological study of experimental intrapalpebral injection of hyaluronic acid gel]	Grusha YO, Fedorov AA, Prause JU, Sheptulin VA.
[Reconstruction and measurement of a digital dental model using grating projection and reverse engineering]	Zhenzhen W, Yi L, Jun S, Jun C, Qin Z.
Lateral lower face and neck contouring following burn injury	Motamed S, Mousavizadeh SM, Niazi F, Khajouei Kermani H, Saberi A, Motamed H.
Natural flavonoid derivatives as oral human epidermoid carcinoma cell inhibitors	Gunda SK, Kongaleti SF, Shaik M.
[Examination of the criteria for selecting the size of a cuffed tracheal tube in children]	Nitanai K, Nomura Y, Kagawa T.
Suspicious macroscopic features of small malignant colorectal polyps	Bugajski M, Kaminski MF, Orlowska J, Mroz A, Pachlewski J, Rupinski M, Zagorowicz E, Rawa T, Regu...
The use of pulsed-field gel electrophoresis for genotyping of Clostridium difficile	Gebreyes WA, Adkins PR.
Optic disc segmentation by balloon snake with texture from color fundus image	Sun J, Luan F, Wu H.
Predictors of the accuracy of pulse-contour cardiac index and suggestion of a calibration-index: a prospective evaluation and validation study	Huber W, Koenig J, Mair S, Schuster T, Saugel B, Eyer F, Phillip V, Schultheiss C, Thies P, Mayr ...
Monochromaticity of orientation maps in v1 implies minimum variance for hypercolumn size	Afgoustidis A.
Secondary bone grafting with simultaneous auto-tooth transplantation to the alveolar cleft	Miura K, Yoshida M, Asahina I.
Region-oriented and staged treatment strategy in reconstruction of severe cervical contracture	Luo X, Liu F, Wang X, Yang Q, Wang S, Zhou X, Qian Y, Yang J, Levin LS.
Morphological factors and cardiac doses in whole breast radiation for left-sided breast cancer	Guan H, Dong YL, Ding LJ, Zhang ZC, Huang W, Liu CX, Fu CR, Zhu J, Li HS, Li MM, Li BS.
Elucidating the foundations of statistical inference with 2 x 2 tables	Choi L, Blume JD, Dupont WD.
[Stimulation of proliferation by carnosine: cellular and transcriptome approaches]	Vishniakova KhS, Babizhaev MA, Aliper AM, Buzdin AA, Kudriavtseva AV, Egorov EE.
Photorejuvenation--topical photodynamic therapy as therapeutic opportunity for skin rejuvenation	Sjerobabski Masnec I, Situm M.
Addition of magnetic resonance imaging to computed tomography-based three-dimensional conformal radiotherapy planning for postoperative treatment of astrocytomas: Changes in tumor volume and isocenter shift	Bagri PK, Kapoor A, Singh D, Singhal MK, Narayan S, Kumar HS.
LANGUAGE EXPERIENCE SHAPES PROCESSING OF PITCH RELEVANT INFORMATION IN THE HUMAN BRAINSTEM AND AUDITORY CORTEX: ELECTROPHYSIOLOGICAL EVIDENCE	Krishnan A, Gandour JT.
An active contour model for the segmentation of images with intensity inhomogeneities and bias field estimation	Huang C, Zeng L.
Role of the technical aspects of hypofractionated radiation therapy treatment of prostate cancer: a review	Clemente S, Nigro R, Oliviero C, Marchioni C, Esposito M, Giglioli FR, Mancosu P, Marino C, Russo...
Improved dosimetry in prostate brachytherapy using high resolution contrast enhanced magnetic resonance imaging: a feasibility study	Buch K, Morancy T, Kaplan I, Qureshi MM, Hirsch AE, Rofksy NM, Holupka E, Oismueller R, Hawliczek...
IncobotulinumtoxinA use in aesthetic indications in daily practice: a European multicenter, noninterventional, retrospective study	Pavicic T, Prager W, KlÃ¶ppel M, Ravichandran S, Galatoire O.
Short latency somatosensory evoked responses to median nerve stimulation in healthy humans: electric and magnetic recordings	Rossini PM, Narici L, Romani GL, Traversa R, Cecchi L, Cilli M, Urbano A.
[Apical hypertrophic cardiomyopathy: variability of bidimensional echocardiographic and electrocardiographic expression]	Moro E, D'Angelo G, Pandullo C, Nicolosi GL, Dall'Aglio V, Mimo R, Pavan D, Lestuzzi C, Scardi S,...
Ageing of the vibratory tissue of human vocal folds	Hirano M, Kurita S, Sakaguchi S.
Low-temperature and conventional scanning electron microscopy of human urothelial neoplasms	Hopkins DM, Morris JA, Oates K, Huddart H, Staff WG.
Variability in body physique, ecology, and subsistence in the Fly River region of Papua New Guinea	Hyndman DC, Ulijaszek SJ, Lourie JA.
Measurement of relative nerve fiber layer surface height in glaucoma	Caprioli J, Miller JM.
Computed tomography of nasopharyngeal carcinoma. A review of CT appearances in 56 patients	Hoe JW.
Flexibility of smooth and skeletal tropomyosins	Swenson CA, Stellwagen NC.
A video-based patient contour acquisition system for the design of radiotherapy compensators	Andrew JW, Aldrich JE, Hale ME, Berry JA.
Radial and ulnar artery dominance in normal digits	Kleinert JM, Fleming SG, Abel CS, Firrell J.
Non-functioning tumours of the adrenal cortex	Chang SY, Lee SS, Ma CP, Lee SK.
Keratoglobus in the Rubinstein-Taybi syndrome	Nelson ME, Talbot JF.
Effects of luminance contrast on color spreading and illusory contour in the neon color spreading effect	Watanabe T, Sato T.
Fourier analysis of the nerve fiber layer by digital imaging techniques	Jindra LF, van Saarloos PP, Eikelbloom RH, Cooper RL.
A shapeable foot-pressure measuring device	Derbyshire B, Platts RG.
Mechanisms of contour perception in monkey visual cortex. II. Contours bridging gaps	Peterhans E, von der Heydt R.
Mechanisms of contour perception in monkey visual cortex. I. Lines of pattern discontinuity	von der Heydt R, Peterhans E.
Ground reaction forces on the plantar surface of the foot after talectomy in the myelomeningocele	Sherk HH, Marchinski LJ, Clancy M, Melchonni J.
Lateral asymmetry of the scalp distribution of somatosensory evoked potential amplitude	Trotman SC, Hammond GR.
Contours and distribution of sites that react with antiacetylcholinesterase in chicken intrafusal fibers	Maier A.
Pulsed field electrophoresis in contour-clamped homogeneous electric fields for the resolution of DNA by size or topology	Chu G.
[Variability of the ultrasonic picture in carcinoma of the breast]	VyhnÃ¡nek L, Danes J.
[The reliability of angiographic volume determination of the left ventricle using digital image subtraction--significance in stress tests]	Jehle J, Block M, Schmiel FK, Schwammenthal E, Spiller P, Uhlmann D, Ulbricht L.
New, simple flow cytometry technique to discriminate between internalized and membrane-bound particles in phagocytosis	Fattorossi A, Nisini R, Pizzolo JG, D'Amelio R.
SÃ©zary cell morphology induced in peripheral blood lymphocytes: re-evaluation	Chu AC, Morris JF.
[Clinical and clinico-histological markers in chronic destructive adult periodontitis]	HernÃ¡ndez Vallejo G, GarcÃ­a RodrÃ­guez MD, Tejerina Lobo JM, LÃ³pez SÃ¡nchez AF, De la Roca C.
Cosmetic surgery	Harris DL.
Free tissue transfer for reconstruction of the weight-bearing portion of the foot	Sinha AK, Wood MB, Irons GB.
Clinicopathologic analysis of endoscopic ultrasonograms in pancreatic mass lesions	Hayashi Y, Nakazawa S, Kimoto E, Naito Y, Morita K.
Orientation of DNA and the agarose gel matrix in pulsed electric fields	Stellwagen NC, Stellwagen J.
Conventional TRAM flap versus free microsurgical TRAM flap for immediate breast reconstruction	Grotting JC, Urist MM, Maddox WA, Vasconez LO.
Relation between primary tumor shape and biological behavior in breast cancer	Giardina C, Ricco R, Lettini T, Gentile A, Serio G, De Benedictis G, Pesce Delfino V.
[3-dimensional organ representation with ultrasound. Experimental studies--computer simulation]	Sohn C, Grotepass J, Schneider W, Ameling W.
Anatomy of the auditory thalamocortical system of the guinea pig	Redies H, Brandner S, Creutzfeldt OD.
Steepest-descent contours in the path-integral approach to quantum cosmology. I. The de Sitter minisuperspace model	Halliwell JJ, Louko J.
X-ray computed tomography-aided diagnosis of nasal adenocarcinoma, with extension to the skull and central nervous system, in a dog	Sackman JE, Adams WH, McGavin MD.
Intravascular macrophages in pulmonary capillaries of humans	Dehring DJ, Wismar BL.
Estimation of the ratio of pulmonary to systemic pressures by pulsed-wave Doppler echocardiography for assessment of pulmonary arterial pressures	Morera J, Hoadley SD, Roland JM, Pasipoularides A, Darragh R, Gaitan G, Pieroni DR.
Use of contoured and stabilized conchal cartilage grafts for lower eyelid support: a preliminary report	Jackson IT, Dubin B, Harris J.
[On the surgical treatment of pectus excavatum]	Xue F.
[CT diagnosis of acoustic neuroma of cerebellopontine angle (analysis of 204 cases)]	Chen XR.
Peritubal adhesions in infertile women: diagnosis with hysterosalpingography	Karasick S, Goldfarb AF.
[Radiologic diagnosis and differential diagnosis of fibrous dysplasia of the facial bones]	Ye XH.
The use of lipoplasty in contouring and debulking of flaps	Baird W, Nahai F.
Cheek and neck sculpturing: simultaneous buccal fat pad removal and subcutaneous cheek and neck lipoplasty	Guerrerosantos J, Manjarrez-Cortes A.
Lipoplasty: an ideal adjunctive procedure for the face lift	Mladick RA.
The role of bleaching in esthetics	Arens D.
Neuroblastoma double minutes isolated by pulsed-field gel electrophoresis without prior strand-cleaving treatments	Chen TL, Manuelidis L.
Membrane relationships in murine Meissner corpuscles: cytology of freeze-substituted tissue	Yoshida Y, Ushiki T, Takashio M, Munger BL, Ide C.
Vowel quality changes produced by surrounding tone sequences	Darwin CJ, Pattison H, Gardner RB.
Retinal vessel segmentation: an efficient graph cut approach with retinex and local phase	Zhao Y, Liu Y, Wu X, Harding SP, Zheng Y.
Home-use devices in aesthetic dermatology	Keller EC.
Forbidden fruit for athletes, but possible divine blessing for rehabilitation: testosterone	Chung KJ, Kim KH.
Influence of zonal dosimetry on prostate brachytherapy outcomes	Hong CW, Reddy CA, Wilkinson DA, Klein EA, Ciezki JP.
Genomic prediction of biological shape: elliptic Fourier analysis and kernel partial least squares (PLS) regression applied to grain shape prediction in rice (Oryza sativa L.)	Iwata H, Ebana K, Uga Y, Hayashi T.
The versatility of autologous fat transplantation in correction of facial deformities: a single-center experience	Hammer-Hansen N, Akram J, Damsgaard TE.
Secondary rhinoplasty using the technique of Turkish Delight: a case report and a brief review of the literature	Correia-SÃ¡ I, Amarante J, Horta R, Neto T, Silva Ã, Marques M.
Reliability study for the Rib Index in chest radiographs of a control group	Soultanis KC, Tsiavos K, Grivas TB, Stavropoulos NA, Sakellariou VI, Mavrogenis AF, Papagelopoulo...
Development and evaluation of a standardized method and atlas for contouring primary and permanent dentition	Fang P, Batra S, Hollander AB, Lin A, Hill-Kayser CE, Levin LM, Mupparapu M, Thompson RF.
Automatic segmentation of myocardium from black-blood MR images using entropy and local neighborhood information	Zheng Q, Lu Z, Zhang M, Xu L, Ma H, Song S, Feng Q, Feng Y, Chen W, He T.
Rib hump deformity assessment using the rib index in adolescent idiopathic scoliotics treated with full screw or hybrid constructs: aetiological implications	Soultanis KC, Stavropoulos NA, Grivas TB, Tsiavos K, Starantzis K, Papagelopoulos PJ.
The rib index is not practically affected by the distance between the radiation source and the examined child	Grivas TB, Soultanis KC, Mazioti C, Kechagias V, Akriotis A, Athanasopoulos K, Naskas C.
Rehabilitation of amputed thumb with a silicone prosthesis	Asnani P, Shivalingappa CG, Mishra SK, Somkuwar K, Khan F.
Evaluation of sonographic assessment of the progress of labor	GÅ‚uszak M, Dziadecki W, WielgoÅ› M, WÄ™grzyn P.
Collinear facilitation and contour integration in autism: evidence for atypical visual integration	Jachim S, Warren PA, McLoughlin N, Gowen E.
Memory based active contour algorithm using pixel-level classified images for colon crypt segmentation	Cohen A, Rivlin E, Shimshoni I, Sabo E.
Metastatic lung adenocarcinoma to the kidney diagnosed by urine cytology: a case report	Tauchi-Nishi P, Sae-ow W, Kaneshiro R, Lyon B, Morris P, Lum C.
ShapeR: an R package to study otolith shape variation among fish populations	Libungan LA, PÃ¡lsson S.
Morphological features and important parameters of large optic discs for diagnosing glaucoma	Okimoto S, Yamashita K, Shibata T, Kiuchi Y.
Acoustic analysis of oral productions of infants later diagnosed with autism and their mother	Brisson J, Martel K, Serres J, Sirois S, Adrien JL.
Nanobiotechnology for the Therapeutic Targeting of Cancer Cells in Blood	Li J, Sharkey CC, Huang D, King MR.
A review of general cosmetic surgery training in fellowship programs offered by the American Academy of Cosmetic Surgery	Handler E, Tavassoli J, Dhaliwal H, Murray M, Haiavy J.
Pharmacophore based 3DQSAR of phenothiazines as specific human butyrylcholinesterase inhibitors for treatment of Alzheimer's disease	Kundaikar HS, Agre NP, Degani MS.
Basic skin care: a pragmatic approach to better skin using over-the-counter cosmeceuticals	Griffith JL, McCowan NK.
Is there any impact of PET/CT on radiotherapy planning in rectal cancer patients undergoing preoperative IMRT?	KiliÃ§ D, Ã‡atli S, Ãœlger Åž, Kapucu LÃ–.
Contributions of electric and acoustic hearing to bimodal speech and music perception	Crew JD, Galvin JJ 3rd, Landsberger DM, Fu QJ.
Post septorhinoplasty custom-made unilateral nasal stent for nasal cleft deformity	Rathee M, Bhoria M, Boora P.
EEG findings of reduced neural synchronization during visual integration in schizophrenia	Wynn JK, Roach BJ, Lee J, Horan WP, Ford JM, Jimenez AM, Green MF.
Impact of Node Negative Target Volume Delineation on Contralateral Parotid Gland Dose Sparing Using IMRT in Head and Neck Cancer	Magnuson WJ, Urban E, Bayliss RA, Harari PM.
Biomechanical evaluation of two innovative locking implants for comminuted olecranon fractures under high-cycle loading conditions	Wagner FC, Konstantinidis L, Hohloch N, Hohloch L, Suedkamp NP, Reising K.
The role of surface-based representations of shape in visual object recognition	Reppa I, Greville WJ, Leek EC.
Detecting vortices in superconductors: extracting one-dimensional topological singularities from a discretized complex scalar field	Phillips CL, Peterka T, Karpeyev D, Glatz A.
Normal velocity freeze-out of the Richtmyer-Meshkov instability when a rarefaction is reflected	Wouchuk JG, Sano T.
Trigger finger following partial flexor tendon laceration: Magnetic resonance imaging-assisted diagnosis	Couceiro J, Fraga J, Sanmartin M.
Perspectives for Improvement of the Thymic Microenvironment through Manipulation of Thymic Epithelial Cells: A Mini-Review	Lepletier A, Chidgey AP, Savino W.
[Application of free-form deformation algorithm in fast three-dimensional bone reconstruction]	Zeng X, Zhou H, Wang C, Wang D, Chen G.
The role of speaking styles in assessing intonation in foreign accent syndrome	Kuschmann A, Lowit A.
Illusion of volume loss	Gordon NA, Toman J.
Volume rejuvenation of the lower third, perioral, and jawline	Buckingham ED, Glasgold R, Kontis T, Smith SP Jr, Dolev Y, Fitzgerald R, Lam SM, Williams EF, Pol...
Volume management of the middle third-lower orbit/midface	Buckingham ED, Glasgold R, Kontis T, Smith SP Jr, Dolev Y, Fitzgerald R, Lam SM, Williams EF, Pol...
Volume rejuvenation of the facial upper third	Buckingham ED, Glasgold R, Kontis T, Smith SP Jr, Dolev Y, Fitzgerald R, Lam SM, Williams EF, Pol...
Integrating injectable fillers and fat in facial rejuvenation	Lam SM.
Injectable fillers: review of material and properties	Attenello NH, Maas CS.
Volumetric rejuvenation: general concepts	Lam SM.
Introduction to volumetric facial rejuvenation	Glasgold M.
High-density metallic nanogap arrays for the sensitive detection of single-walled carbon nanotube thin films	Park HR, Namgung S, Chen X, Oh SH.
The lemon illusion: seeing curvature where there is none	Strother L, Killebrew KW, Caplovitz GP.
Endoscopic retrograde cholangiography in portal cavernoma cholangiopathyÂ - results from different studies and proposal for uniform terminology	Bhatia V.
Blood flow in intracranial aneurysms treated with Pipeline embolization devices: computational simulation and verification with Doppler ultrasonography on phantom models	Tsang AC, Lai SS, Chung WC, Tang AY, Leung GK, Poon AK, Yu AC, Chow KW.
Better informing decision making with multiple outcomes cost-effectiveness analysis under uncertainty in cost-disutility space	McCaffrey N, Agar M, Harlum J, Karnon J, Currow D, Eckermann S.
Effects of peripheral circular contours on dynamic spatial orientation	Babler TG, Ebenholtz SM.
Vocal fundamental frequency characteristics during the first two years of life	Robb MP, Saxman JH, Grant AA.
Endothelial adherence under shear stress is dependent upon microfilament reorganization	Wechezak AR, Wight TN, Viggers RF, Sauvage LR.
Deepithelialized mucosal-submucosal flaps to correct the "whistling lip" deformity	Rodgers CM, Mulliken JB.
Automatic shape quantification of freely suspended red blood cells by isodensity contour tracing and tangent counting	SchÃ¶nfeld M, Grebe R.
Filariases	Davis BR.
Body contour surgery	Baroudi R.
Duplicating natural palatal contours in acrylic resin complete dentures	White KC, Connelly ME.
Esthetic and physiologic considerations in metallic framework design	Berger R.
Complete denture esthetics	Murrell GA.
Morphology of luteinizing hormone-releasing hormone neurons as a function of age and hormonal condition in the male rat	Witkin JW.
Cantilever nasal bone grafting with miniscrew fixation	David DJ, Moore MH.
Stereophotogrammetric evaluation of the dental interproximal contacting area with amalgam restorations. Use of matrices and matrix holders. Part II. Mandibular first molar	Fichman DM, dos Santos JÃºnior J, de Medeiros JS.
Inhibition by excitatory sulphur amino acids of the high-affinity L-glutamate transporter in synaptosomes and in primary cultures of cortical astrocytes and cerebellar neurons	Griffiths R, Grieve A, Dunlop J, Damgaard I, Fosmark H, Schousboe A.
Cloned Bacillus subtilis chromosomal DNA mediates tetracycline resistance when present in multiple copies	Ives CL, Bott KF.
Frozen red cells	Meryman HT.
Ultrastructure and light microscopical study of a Leydig cell tumor of the testis associated with bilateral gynaecomastia	Moreno Muro M, Coca Menchero S, Martos PelegrÃ­n JA, Izquierdo HernÃ¡ndez A.
[A comparison between the upper and lower jaws of the alveolar bone changes due to the extraction of frontal teeth]	Tanaka K.
[The influence of the operating positions on the prepared abutment contour of full cast crowns. Unanatomical artificial teeth for fixed bridge]	Furuta Y, Shibiya M, Kazama Y, Iijima H, Kakehashi Y, Igarashi T.
Nuclear morphometric analysis of non-Hodgkin's lymphoma	Roy S, Joshi K, Choudhury AR, Varma SC, Banerjee CK.
Electrophysiological properties and morphology of hair cells isolated from the semicircular canal of the frog	Housley GD, Norris CH, Guth PS.
Morphological characterization of substance P-like immunoreactive glomeruli in the superficial dorsal horn of the rat spinal cord and trigeminal subnucleus caudalis: a quantitative study	Ribeiro-da-Silva A, Tagari P, Cuello AC.
Investigating protein-protein interaction surfaces using a reduced stereochemical and electrostatic model	Warwicker J.
Accuracy of topographic measurements with the Optic Nerve Head Analyzer	Shields MB, Tiedeman JS, Miller KN, Hickingbotham D, Ollie AR.
Changes in jugular venous flow velocity after coronary artery bypass grafting	Ranganathan N, Sivaciyan V, Pryszlak M, Freeman MR.
[Total amalgam reconstruction. Clinical evaluation after three years]	Pivetta G, Pivetta E.
Specifications for a mass producible static lounge chair for the elderly	Holden JM, Fernie G.
Pulmonary CT findings in BehÃ§et disease	Winer-Muram HT, Gavant ML.
Pulmonary carcinoid tumors: CT assessment	Magid D, Siegelman SS, Eggleston JC, Fishman EK, Zerhouni EA.
The effect on gait of lengthening of the medial hamstrings in cerebral palsy	Thometz J, Simon S, Rosenthal R.
The orbital shell: an aid in positioning the ocular component and verifying margin contours for oculofacial prostheses	Nusinov NS, McCartney JW, Mitchell DL.
Simulating blocks in treatment planning calculations	Fontenla DP, Kutcher GJ, LoSasso TJ.
Hypertrophic cardiomyopathy in the elderly. Distinctions from the young based on cardiac shape	Lever HM, Karam RF, Currie PJ, Healy BP.
Pseudomembranous colitis with rectosigmoid sparing on barium studies	Rubesin SE, Levine MS, Glick SN, Herlinger H, Laufer I.
Anatomy of the minor fissure: evaluation with thin-section CT	Berkmen YM, Auh YH, Davis SD, Kazam E.
The role of skin testing in the use of collagen injectable materials	Elson ML.
The surface composition of commercial polyester arterial prostheses--an XPS study	Paynter RW, King MW, Guidoin RG, Rao T.
Surface studies of calcium oxalate dihydrate single crystals during dissolution in the presence of stone-formers' urine	Akbarieh M, Tawashi R.
[Evaluation of pre-radiotherapy staging laparotomy in cancer of the uterine cervix]	Matsuyama T, Tsukamoto N, Matsukuma K, Kamura T, Saitou T, Kaku T, Nakano H.
Statistical approach towards point sources of groundwater pollution with tetrachloroethylene: a field study	Kido K, Magara Y, Furuichi T, Ikeda M.
Electrophoretic analysis of Histoplasma capsulatum chromosomal DNA	Steele PE, Carle GF, Kobayashi GS, Medoff G.
The use of DNA flow cytometry in the diagnosis of triploidy in human abortions	van Oven MW, Schoots CJ, Oosterhuis JW, Keij JF, Dam-Meiring A, Huisjes HJ.
An unusual electrooptical effect observed for DNA fragments and its apparent relation to a permanent electric moment associated with bent DNA	Antosiewicz J, Porschke D.
Luque fixation to the sacral ala using the Dunn-McCarthy modification	McCarthy RE, Dunn H, McCullough FL.
A fractal analysis of cell images	Smith TG Jr, Marks WB, Lange GD, Sheriff WH Jr, Neale EA.
[Autologous injection of fatty tissue following liposuction--not a method for breast augmentation]	HÃ¶rl HW, Feller AM, Steinau HU, Biemer E.
[Picture quality of a digital urogram using image enhancement radiography]	Scholz A, Langer M, Zwicker C, Felix R.
Alterations of the anterior lens capsule associated with climatic keratopathy	Johnson G, Minassian D, Franken S.
Prostate. III--A structural feature characteristic of the rat prostate 5 alpha-reductase active site	Petrow V, Padilla GM, McPhail AT, Bruchovsky N, Schneider SL.
Prosodic and segmental aspects of speech perception with the House/3M single-channel implant	Rosen S, Walliker J, Brimacombe JA, Edgerton BJ.
Reconstruction of a traumatic plantar foot defect with a novel free flap: The medial triceps brachii free flap	LeclÃ¨re FM, Casoli V.
Determining the Variability of Lesion Size Measurements from CT Patient Data Sets Acquired under "No Change" Conditions	McNitt-Gray MF, Kim GH, Zhao B, Schwartz LH, Clunie D, Cohen K, Petrick N, Fenimore C, Lu ZQ, Buc...
Treatment of postparotidectomy Frey syndrome with the interposition of temporalis fascia and sternocleidomastoid flaps	Dai XM, Liu H, He J, Tu MS, Yu LF, Liu L.
A Neurocomputational account of the role of contour facilitation in brightness perception	Domijan D.
Response surface modeling of acid activation of raw diatomite using in sunflower oil bleaching by: Box-Behnken experimental design	Larouci M, Safa M, Meddah B, Aoues A, Sonnet P.
Within-site variation of growth rates and terminal sizes in Mytilus californianus along wave exposure and tidal gradients	Connor KM, Robles CD.
Complementary use of bioluminescence imaging and contrast-enhanced micro-computed tomography in an orthotopic brain tumor model	Yahyanejad S, Granton PV, Lieuwes NG, Gilmour L, Dubois L, Theys J, Chalmers AJ, Verhaegen F, Voo...
Optimization and Clinical Feasibility of Free-breathing Diffusion-weighted Imaging of the Liver: Comparison with Respiratory-Triggered Diffusion-weighted Imaging	Takayama Y, Nishie A, Asayama Y, Ishigami K, Kakihara D, Ushijima Y, Fujita N, Yoshiura T, Takemu...
Collagen complexes increase the efficiency of iPS cells generated using fibroblasts from adult mice	Chang BS, Choi YJ, Kim JH.
Production of transgenic cloned pigs expressing the far-red fluorescent protein monomeric Plum	Watanabe M, Kobayashi M, Nagaya M, Matsunari H, Nakano K, Maehara M, Hayashida G, Takayanagi S, S...
The aerodynamic cost of head morphology in bats: maybe not as bad as it seems	Vanderelst D, Peremans H, Razak NA, Verstraelen E, Dimitriadis G.
Vascular compliance in lean, obese, and diabetic children and adolescents: a cross-sectional study in a minority population	Shikha D, Singla M, Walia R, Potter N, Mercado A, Winer N.
Evaluation of a porcine collagen matrix used to augment keratinized tissue and increase soft tissue thickness around existing dental implants	Schallhorn RA, McClain PK, Charles A, Clem D, Newman MG.
Microstructural inhomogeneity of electrical conductivity in subcutaneous fat tissue	Kruglikov IL.
[Does the comparator method has a future in diagnosing large bivalves (Bivalvia: Unionida)?]	Bogatov VV.
"Skin facts" to optimize aesthetic outcomes	Brennan C.
KOr.U Face Lift: Personal Technique	Colombo G, Ruvolo V, Pagliarulo V.
Iterative mesh transformation for 3D segmentation of livers with cancers in CT images	Lu D, Wu Y, Harris G, Cai W.
A novel technique for investigation of complete and partial anisotropic wetting on structured surface by X-ray microtomography	Santini M, Guilizzoni M, Fest-Santini S, Lorenzi M.
Hippocampus Avoidance Whole-brain Radiation Therapy: A Practical Intensity-modulated Radiation Therapy Planning and Delivery Approach toÂ RTOG 0933	Andreas JJM, Kundapur V.
Multiple sequential light and laser sources to activate aminolevulinic acid in the treatment of photodamage: A retrospective study	Friedmann DP, Goldman MP, Fabi SG, Guiha I.
Profile etching for prefiguring X-ray mirrors	Liu C, Qian J, Assoufid L.
Comparative histometric analysis of the effects of high-intensity focused ultrasound and radiofrequency on skin	Suh DH, Choi JH, Lee SJ, Jeong KH, Song KY, Shin MK.
The effect of coronary artery plaque composition, morphology and burden on Absorb bioresorbable vascular scaffold expansion and eccentricity - A detailed analysis with optical coherence tomography	Shaw E, Allahwala UK, Cockburn JA, Hansen TCE, Mazhar J, Figtree GA, Hansen PS, Bhindi R.
Development and application of a rapid rehabilitation system for reconstruction of maxillofacial soft-tissue defects related to war and traumatic injuries	Bai SZ, Feng ZH, Gao R, Dong Y, Bi YP, Wu GF, Chen X.
The path of placement of a removable partial denture: a microscope based approach to survey and design	Mamoun JS.
Glycolic Acid peels for nail rejuvenation	Banga G, Patel K.
Dental shape variability in cercopithecoid primates: a model for the taxonomic attribution of macaques from Roman archaeological contexts	Nova Delgado M, Gamarra B, Nadal J, Mercadal O, Olesti O, GuÃ rdia J, PÃ©rez-PÃ©rez A, Galbany J.
[Application of the elliptic fourier functions to the description of avian egg shape]	Ãvila DD.
Absence of bacterial or fungal growth in vials of reconstituted botulinum toxin type A after storage	Osaki T, Osaki MH, Osaki TH, Sant'Anna AE, Yu MC, Hofling-Lima AL.
Barbed sutures and wound complications in plastic surgery: an analysis of outcomes	Cortez R, Lazcano E, Miller T, Hein RE, Constantine RS, Anigian K, Davis KE, Kenkel JM.
Volumizing viaducts of the midface: defining the Beut techniques	Surek C, Beut J, Stephens R, Lamb J, Jelks G.
Computer graphics tools for radiation treatment planning	Mohan R, Brewster LJ, Barest GD, Chui CS.
[Peripheral refraction and retinal contour in children with myopia by results of refractometry and partial coherence interferometry]	Tarutta EP, Milash SV, Tarasova NA, Romanova LI, Markosian GA, Epishina MV.
Curvilinear transformation of z-shaped upper lip scar by diamond-shaped excision in secondary cleft lip deformities: a photogrammetric evaluation	Han K, Jeong H, Choi TH, Kim JH, Son D.
Laparoscopic myomectomy	Stoica RA, Bistriceanu I, Sima R, Iordache N.
Contribution of computed tomography in the aetiology and prognosis of cerebral palsy in children	Schouman-Claeys E, Picard A, Lalande G, Kalifa G, Lacert P, Brentanos E, Frija G.
Tracking cortical entrainment in neural activity: auditory processes in human temporal cortex	Thwaites A, Nimmo-Smith I, Fonteneau E, Patterson RD, Buttery P, Marslen-Wilson WD.
Microvascular surgery as an adjunct to craniomaxillofacial reconstruction	Fisher J, Jackson IT.
Three-dimensional modeling of the pelvic floor support systems of subjects with and without pelvic organ prolapse	Ren S, Xie B, Wang J, Rong Q.
The aging athlete	Menard D, Stanish WD.
The use of dry needling for a subject with acute onset of neck pain: a case report	Pavkovich R.
Caregiving, ethical and informal: emerging challenges in the sociology of health and illness	Olesen VL.
A feasibility study into the use of three-dimensional printer modelling in acetabular fracture surgery	Yu AW, Duncan JM, Daurka JS, Lewis A, Cobb J.
Mesangiolytic glomerulonephritis associated with Takatsuki's syndrome: an analysis of five renal biopsy specimens	Nakamoto Y, Imai H, Yasuda T, Asakura K, Miura AB, Nishimura S.
Versatility of subscapular chimeric free flaps in the secondary reconstruction of composite posttraumatic defects of the upper face	Stalder MW, Wise MW, Dupin CL, St Hilaire H.
Visual illusions in the interpretation of the radiographic image	Daffner RH.
Antiaging, photoprotective, and brightening activity in biorevitalization: a new solution for aging skin	Sparavigna A, Tenconi B, De Ponti I.
An improved head-and-neck phantom for radiation dosimetry	Brand JW, Kuba RK, Braunreiter TC.
Noninvasive skin tightening: focus on new ultrasound techniques	Fabi SG.
The internal oblique-iliac crest osseomyocutaneous free flap in oromandibular reconstruction. Report of 20 cases	Urken ML, Vickery C, Weinberg H, Buchbinder D, Lawson W, Biller HF.
Craniofacial fibrous dysplasia with facial asymmetry, canted occlusion and open bite: a case report with 2 years follow-up	Gupta S, Jain S, Newaskar V, Ali M.
[Digital image processing in the radiographic diagnosis of caries]	Klinger HG, Redelberger T, Wiedemann W.
Anterior Mediastinal Masses in the Framingham Heart Study: Prevalence and CT Image Characteristics	Araki T, Nishino M, Gao W, Dupuis J, Washko GR, Hunninghake GM, Murakami T, O'Connor GT, Hatabu H.
[A new approach to harmonization and rejuvenation of the face: soft sub-periosteal onlays]	Philippe B, Besins T.
Deciphering autoimmune pancreatitis, a great mimicker: case report and review of the literature	Allaparthi S, Sageer M, Sterling MJ.
[Face lifting]	Levignac J, Goddio S.
The posteroanterior chest radiograph in depressed sternum	Ward CS, Halpin SF, Wilson AG.
Mechanical performance in axial compression of a titanium polyaxial locking plate system in a fracture gap model	Tomlinson AW, Comerford EJ, Birch RS, Innes JF, Walton MB.
Conformation of apolipoprotein B after lipid extraction of low density lipoproteins attached to an electron microscope grid	Phillips ML, Schumaker VN.
Topography and morphology of retinal ganglion cells in the coral trout Plectropoma leopardus (Serranidae): a retrograde cobaltous-lysine study	Collin SP.
Organs at risk in the brain and their dose-constraints in adults and in children: a radiation oncologist's guide for delineation in everyday practice	Scoccianti S, Detti B, Gadda D, Greto D, Furfaro I, Meacci F, Simontacchi G, Di Brina L, Bonomo P...
The perception of moving plaids reveals two motion-processing stages	Welch L.
Concentration effects on reactions in membranes: rhodopsin and transducin	Saxton MJ, Owicki JC.
[Role of ocular pulse amplitude in glaucoma]	StÃ¼rmer JP, Kniestedt C.
Product-line approach rejuvenates hospital programs
Regenerative Medicine for the Aging Brain	Lopez-Leon M, Reggiani PC, Herenu CB, Goya RG.
Morphological adaptation of shape to flow: Microcurrents around lotic macroinvertebrates with known Reynolds numbers at quasi-natural flow conditions	Statzner B, Holm TF.
A Voxel-by-Voxel Comparison of Deformable Vector Fields Obtained by Three Deformable Image Registration Algorithms Applied to 4DCT Lung Studies	Fatyga M, Dogan N, Weiss E, Sleeman WC 4th, Zhang B, Lehman WJ, Williamson JF, Wijesooriya K, Chr...
On the developmental contour of child language: a reply to Smith & Weist	Bloom L, Harner L.
The versatile midforehead browlift	Cook TA, Brownrigg PJ, Wang TD, Quatela VC.
Carbamyl analogues of potent nicotinic agonists: pharmacology and computer-assisted molecular modeling study	Spivak CE, Yadav JS, Shang WC, Hermsmeier M, Gund TM.
Modified rhytidectomy approach for total temporomandibular joint reconstruction: a case report	Block MS, Kent JN.
The effect of the CAT-CAM above-knee prosthesis on functional rehabilitation	Flandry F, Beskin J, Chambers RB, Perry J, Waters RL, Chavez R.
The prominent mandibular angle: preoperative management, operative technique, and results in 42 patients	Baek SM, Kim SS, Bindiger A.
The subcutaneous forehead lift	Wolfe SA, Baird WL.
[Mode and frequency of artificially produced occlusal interferences]	Tunjan L, Schneider HG.
Automated body contour for liver SPECT using photopeak data	Sloboda RS.
[Ultrastructural and cytochemical studies of malignant histiocytosis]	Hu ZB.
Graphic representation of deviations of the cardiac electric field	SlavkovskÃ½ P, HulÃ­n I.
Defining parameters for peripheral laser angioplasty	Murray A, Basu R, Wells C, Wood RF.
Increased hemoglobin O2 affinity does not improve O2 consumption in hypoxemia	Gutierrez G, Andry JM.
The effect of panretinal photocoagulation on optic nerve cupping	Johns KJ, Leonard-Martin T, Feman SS.
Dowel bone graft technique for triple arthrodesis in talocalcaneal coalition--report of a case with 12-year follow-up	Peterson HA.
Augmenting retention of a removable partial denture repair	Bradigan TW, Goerig AC, Hunter JF.
Bone stress distribution for three endosseous implants	Rieger MR, Fareed K, Adams WK, Tanquist RA.
[The femoral neck pseudarthrosis following medial femoral neck fracture. An indication for the vascularized pedicled iliac crest transplant]	Schwetlick G, Weber U, KlingmÃ¼ller V.
Submental-submandibular suction lipectomy: indications and surgical technique	O'Ryan F, Schendel S, Poor D.
SASMAS suspension rhytidectomy. Rationale and long-term experience	McCollough EG, Perkins SW, Langsdon PR.
Surgical-restorative treatment of bleaching-related external root resorption	Friedman S.
Clinical evaluation of etched porcelain veneers	Calamia JR.
Binaural disparity cues available to the barn owl for sound localization	Moiseff A.
[Effects and chronology of coronary restenosis after percutaneous transluminal coronary angioplasty. Quantitative angiographic analysis at 1, 2, 3, 4 and 5 months]	Koning R, Luijten HE, Beatt KJ, Leborgne O, Suryapranata H, van den Brand M, de Feyter PJ, Serruy...
Murine trisomy 16 model of Down's syndrome: central nervous system electron microscopic observations	Plioplys AV, Bedford HM.
Haptic integration of object properties: texture, hardness, and planar contour	Klatzky RL, Lederman S, Reed C.
Optimization of electron arc therapy doses by multi-vane collimator control	Leavitt DD, Stewart JR, Moeller JH, Earley L.
Shape, size, and distribution of cell structures by 3-D graphics reconstruction and stereology. I. The regulatory volume decrease of astroglial cells	Parsons DF, Cole RW, Kimelberg HK.
Electron microscopy and hydrodynamic properties of factor XIII subunits	Carrell NA, Erickson HP, McDonagh J.
Scattering Parameters Representing Imperfections in Precision Coaxial Air Lines	Holt DR.
Tonal disruption in the speech of a language-delayed Thai adult	Gandour J, Petty SH, Dardarananda R.
Automatic quantitative analysis of ultrasound tongue contours via wavelet-based functional mixed models	Lancia L, Rausch P, Morris JS.
Diffraction by a right-angled impedance wedge: an edge source formulation	Hewett DP, Morris A.
Dengue vaccine: come let's fight the menace	Chawla S, Sahoo SS, Singh I, Verma M, Gupta V, Kumari S.
Giant Urinary Bladder Diverticula presenting as Epigastric Mass and Dyspepsia	Kumar S, Jayant K, Barapatra Y, Rani J, Agrawal S.
Longitudinal label-free optical-resolution photoacoustic microscopy of tumor angiogenesis in vivo	Lin R, Chen J, Wang H, Yan M, Zheng W, Song L.
Optimization of seabuckthorn fruit yogurt formulation using response surface methodology	Selvamuthukumaran M, Khanum F.
Predictive and prognostic value of metabolic tumor volume (MTV) in patients with laryngeal carcinoma treated by radiotherapy (RT) / concurrent chemoradiotherapy (CCRT)	Yabuki K, Shiono O, Komatsu M, Sano D, Nishimura G, Takahashi M, Taguchi T, Inoue T, Oridate N.
Combinations of Î²-lactam or aminoglycoside antibiotics with plectasin are synergistic against methicillin-sensitive and methicillin-resistant Staphylococcus aureus	Hu Y, Liu A, Vaudrey J, Vaiciunaite B, Moigboi C, McTavish SM, Kearns A, Coates A.
Local and global limits on visual processing in schizophrenia	Tibber MS, Anderson EJ, Bobin T, Carlin P, Shergill SS, Dakin SC.
Abutment emergence contours for single-unit implants	Schoenbaum TR, Swift EJ Jr.
Epiretinal membrane removal in patients with Stargardt disease	Bhende M, Appukuttan B, Rishi E.
Cytological Features of a Variant NUT Midline Carcinoma of the Lung Harboring the NSD3-NUT Fusion Gene: A Case Report and Literature Review	Kuroda S, Suzuki S, Kurita A, Muraki M, Aoshima Y, Tanioka F, Sugimura H.
Crossed ring anchored disk resonator for self-alignment of the anchor	Baghelani M, Ghavifekr HB, Ebrahimi A.
The relationship of the marginal mandibular nerve to the mandibular osseocutaneous ligament and lesser ligaments of the lower face	Huettner F, Rueda S, Ozturk CN, Ozturk C, Drake R, Langevin CJ, Zins JE.
Intrafraction variability and deformation quantification in the breast	Glide-Hurst CK, Shah MM, Price RG, Liu C, Kim J, Mahan M, Fraser C, Chetty IJ, Aref I, Movsas B, ...
The prevalence of a false-positive myocardial perfusion stress SPET test in a skinny patient, induced by projection truncation	Tsougos I, Alexiou S, Theodorou K, Valotassiou V, Georgoulias P.
[Comparative evaluation of efficacy of the upper part of the face endoscopic lifting in dynamics of postoperative period]	Kozynets' HP, Pinchuk VD, Tkach OS.
1189 Gastrointestinal stromal tumor (GIST): computed tomographic features and correlation of CT findings with histologic grade	Pinaikul S, Woodtichartpreecha P, Kanngurn S, Leelakiatpaiboon S.
Three-dimensional Superficial Liposculpture of the Hips, Flank, and Thighs	Zhang YX, Lazzeri D, Grassetti L, Silvestri A, Trisliana Perdanasari A, Han S, Torresetti M, di B...
Rejuvenating procholinergic treatments for cognition enhancement in AD: current challenges and future prospects	Yegla B, Parikh V.
MÃ©cano-Stimulationâ„¢ of the skin improves sagging score and induces beneficial functional modification of the fibroblasts: clinical, biological, and histological evaluations	Humbert P, Fanian F, Lihoreau T, Jeudy A, Elkhyat A, Robin S, Courderot-Masuyer C, Tauzin H, Laff...
Thermomechanical Actuator-Based Three-Axis Optical Scanner for High-Speed Two-Photon Endomicroscope Imaging	Chen SC, Choi H, So PT, Culpepper ML.
Localized telogen effluvium after face lift surgery	Kim JH, Lew BL, Sim WY.
The femoral head-neck contour varies as a function of physeal development	Vo A, Beaule PE, Sampaio ML, Rotaru C, Rakhra KS.
Contoured technique for lentigo maligna	Mateus MJ, Tortelly VD, Barcaui CB, Jourdan CA, SimÃ£o T, Maceira JM.
Use of reverse lateral arm flap for coverage of elbow in burn patients	Ashfaq F.
Image analyzer study of the skin in patients with morbid obesity and massive weight loss	Sami K, Elshahat A, Moussa M, Abbas A, Mahmoud A.
Antiaging therapy: a prospective hypothesis	Shahidi Bonjar MR, Shahidi Bonjar L.
Low-lying excited states and nonradiative processes of 9-methyl-2-aminopurine	Trachsel MA, Lobsiger S, SchÃ¤r T, Leutwyler S.
Multiple occipital, parietal, temporal, and frontal foramina: a variant of enlarged parietal foramina in an infant	YÄ±lmaz E, Yetim A, Erol OB, Pekcan M, Yekeler E.
Tree leaves extraction in natural images: comparative study of preprocessing tools and segmentation methods	Grand-Brochier M, Vacavant A, Cerutti G, Kurtz C, Weber J, Tougne L.
Publication bias & small-study effects in pediatric dentistry meta-analyses	Papageorgiou SN, Dimitraki D, Coolidge T, Kotsanos N.
Midfacial rejuvenation by hyaluronic acid fillers and subcutaneous adipose tissue--a new concept	Wollina U.
Multi-level characterization of human femoral cortices and their underlying osteocyte network reveal trends in quality of young, aged, osteoporotic and antiresorptive-treated bone	Milovanovic P, Zimmermann EA, Riedel C, vom Scheidt A, Herzog L, Krause M, Djonic D, Djuric M, PÃ¼...
Highly-translucent, strong and aging-resistant 3Y-TZP ceramics for dental restoration by grain boundary segregation	Zhang F, Vanmeensel K, Batuk M, Hadermann J, Inokoshi M, Van Meerbeek B, Naert I, Vleugels J.
Neonatal Acid-Base Status in Term Fetuses: Mathematical Models Investigating Cerebroplacental Ratio and Birth Weight	Morales-RosellÃ³ J, Khalil A, Alberola-Rubio J, Hervas-MarÃ­n D, Morlando M, Bhide A, Papageorghiou...
PACAP interacts with PAC1 receptors to induce tissue plasminogen activator (tPA) expression and activity in schwann cell-like cultures	Castorina A, Waschek JA, Marzagalli R, Cardile V, Drago F.
Synthesis and biological evaluation of phenyl-1H-1,2,3-triazole derivatives as anti-inflammatory agents	Kim TW, Yong Y, Shin SY, Jung H, Park KH, Lee YH, Lim Y, Jung KY.
Pricing of common cosmetic surgery procedures: local economic factors trump supply and demand	Richardson C, Mattison G, Workman A, Gupta S.
At-grade stabilization structure impact on surface water quality of an agricultural watershed	Minks KR, Ruark MD, Lowery B, Madison FW, Frame D, Stuntebeck TD, Komiskey MJ, Kraft GJ.
Reanimation of the brow and eye in facial paralysis: Review of the literature and personal algorithmic approach	Leckenby JI, Ghali S, Butler DP, Grobbelaar AO.
Surface-induced phenomena in uncompensated collinear antiferromagnets	Charilaou M, Hellman F.
Rejuvenating UEG: The Young Talent Group and the Young GI Network	Burisch J.
The contours of control	Shepherd J.
Automated contouring error detection based on supervised geometric attribute distribution models for radiation therapy: a general strategy	Chen HC, Tan J, Dolly S, Kavanaugh J, Anastasio MA, Low DA, Li HH, Altman M, Gay H, Thorstad WL, ...
Independent calculation of monitor units for VMAT and SPORT	Chen X, Bush K, Ding A, Xing L.
Rotationally resliced 3D prostate TRUS segmentation using convex optimization with shape priors	Qiu W, Yuan J, Ukwatta E, Fenster A.
Investigating the accuracy of microstereotactic-body-radiotherapy utilizing anatomically accurate 3D printed rodent-morphic dosimeters	Bache ST, Juang T, Belley MD, Koontz BF, Adamovics J, Yoshizumi TT, Kirsch DG, Oldham M.
Ripening-dependent metabolic changes in the volatiles of pineapple (Ananas comosus (L.) Merr.) fruit: II. Multivariate statistical profiling of pineapple aroma compounds based on comprehensive two-dimensional gas chromatography-mass spectrometry	Steingass CB, Jutzi M, MÃ¼ller J, Carle R, Schmarr HG.
The Ebbinghaus illusion: new contextual effects and theoretical considerations	Jaeger T, Klahs K.
Investigation of the flexible ruler as a noninvasive measure of lumbar lordosis in black and white adult female sample populations	Bryan JM, Mosner E, Shippee R, Stull MA.
A three-dimensional model of the gas cell atomic frequency standard	Camparo JC, Frueholz RP.
Stress-sensitivity mapping for surface acoustic waves on quartz	Bigler E, Hauden D, Theobald G.
Automated definition and evaluation of anatomical ROI's for bone mineral determination by QCT	Klotz E, Kalender WA, Sandor T.
Automated analysis for scintigraphic evaluation of gastric emptying using invariant moments	Abutaleb A, Delalic ZJ, Ech R, Siegel JA.
Automatic contour definition on left ventriculograms by image evidence and a multiple template-based model	Lilly P, Jenkins J, Bourdillon P.
Automated identification of vessel contours in coronary arteriograms by an adaptive tracking algorithm	Sun Y.
Anatomic segmentation and volumetric calculations in nuclear magnetic resonance imaging	Kennedy DN, Filipek PA, Caviness VR.
Ventricular endoaneurysmorrhaphy: results of an improved method of repair	Cooley DA.
Preparing for climate change	Holdgate M.
[Comparative cinematographic, endoscopic and functional analytic studies of the pre- and postoperative evaluation of the severity of the tracheobronchial collapse syndrome]	Scheel W, Strauss HJ, Weber J.
Angiographic abnormalities of the morphologically left ventricle in the presence of Ebstein's malformation	Sharma S, Rajani M, Mukhopadhyay S, Aggarwal S, Shrivastava S, Tandon R.
Sad pleats	Borges AF.
Latissimus dorsi free flap for restoration of facial contour defects	de la Fuente A, Jimenez A.
Input of treatment planning data via a video frame grabber	Amols HI.
Mechanisms of contour curvature discrimination	Wilson HR, Richards WA.
A neural network architecture for preattentive vision	Grossberg S, Mingolla E, TodoroviÄ‡ D.
Localized texture processing in vision: analysis and synthesis in the Gaborian space	Porat M, Zeevi YY.
Automatic assignment of elliptical ROIs: first results in planar scintigrams of the left ventricle	Blokland JA, Vossepoel AM, Bakker AR, Pauwels EK.
Combination of disopyramide and propranolol in hypertrophic cardiomyopathy	Cokkinos DV, Salpeas D, Ioannou NE, Christoulas S.
Nasal alar reconstruction with an ear helix free flap	Shenaq SM, Dinh TA, Spira M.
Perception of slant-in-depth is automatic	Epstein W, Babler T.
Syllabic pitch perception in 2- to 3-month-old infants	Karzon RG, Nicholas JG.
Effects of lithotripsy on rat kidney: evaluation with MR imaging, histology, and electron microscopy	Neuerburg J, Daus HJ, Recker F, Bohndorf K, Bex A, Guenther R, Hofstaedter F.
Benign mediastinal cysts: pointed appearance on CT	Demos TC, Budorick NE, Posniak HV.
Injection of fat for soft tissue augmentation	Wetmore SJ.
Ventricular defibrillation using biphasic waveforms: the importance of phasic duration	Tang AS, Yabe S, Wharton JM, Dolker M, Smith WM, Ideker RE.
Mammography after prosthesis placement for augmentation or reconstructive mammoplasty	Dershaw DD, Chaglassian TA.
En bloc cervical lipectomy for treatment of the problem neck in facial rejuvenation surgery	Robbins LB, Shaw KE.
Surgical correction of Stahl's ear using the cartilage turnover and rotation method	Sugino H, Tsuzuki K, Bandoh Y, Tange I.
Facial burns as a complication of office surgery lighting	Eisenbaum SL.
The retaining ligaments of the cheek	Furnas DW.
Giant cell tumor of the scapula. A review of 13 cases	Aoki J, Moser RP Jr, Vinh TN.
Restoration of elbow flexion using the latissimus dorsi musculo-cutaneous flap	Rivet D, Boileau R, Saiveau M, Baudet J.
Liposuction and the treatment of nasolabial folds	McKinney P, Cook JQ.
Contouring of the midtrunk in overweight patients	Teimourian B, Gotkin RH.
Kinetic contours in rotating objects	Sumi S.
Sutureless microvascular anastomosis using the THC:YAG laser: a preliminary report	Bass LS, Treat MR, Dzakonski C, Trokel SL.
Volumetric growth of the major brain divisions in fetal Macaca nemestrina	DeVito JL, Graham J, Sackett GP.
[Difficulty in the implantation of intraocular lenses by "hidden" parallax]	Bastian GO.
Improvement of quantification in SPECT studies by scatter and attenuation compensation	Mas J, Ben Younes B, Bidet R.
The peanut orbit: a modified elliptical orbit for single-photon emission computed tomography imaging	Esser PD, Jakimcius A, Foley L.
Mathematical outline-analysis of eminence and fossa of the TMJ of Cercopithecus aethiops (Cercopithecidae, primates, Mammalia)	Kubein-Meesenburg D, Ewers R, NÃ¤gerl H, JÃ¤ger A, Radlanski RJ, Sattler G.
Automatic external rotation during passive glenohumeral abduction	Rajendran K, Tan CT.
Response pooling between chromatic and luminance systems	Ueno T, Swanson WH.
The role of subjective contours in capture of stereopsis	Mather G.
Privileged directions for subjective contours: horizontal and vertical versus tilted	PurghÃ© F.
Stereoscopic depth: its relation to image segmentation, grouping, and the recognition of occluded objects	Nakayama K, Shimojo S, Silverman GH.
Spatial and orientation specific integration in the tilt illusion	Johnstone S, Wenderoth P.
Descriptive and functional morphology of the locomotory apparatus of the spotted hyaena (Crocuta crocuta, Erxleben, 1777)	Spoor CF, Badoux DM.
Computer-aided assessment of hepatic contour abnormalities as an imaging biomarker for the prediction of hepatocellular carcinoma development in patients with chronic hepatitis C	Goshima S, Kanematsu M, Kondo H, Watanabe H, Noda Y, Fujita H, Bae KT.
Complications of injected vitamin E as a filler for lip augmentation: case series and therapeutic approach	Kamouna B, Darlenski R, Kazandjieva J, Balabanova M, Dourmishev L, Negentsova Z, Etugov D, Mirche...
Extraction of accurate biomolecular parameters from single-molecule force spectroscopy experiments	Farrance OE, Paci E, Radford SE, Brockwell DJ.
Classification of charge density waves based on their nature	Zhu X, Cao Y, Zhang J, Plummer EW, Guo J.
Comparison of symmetric hemodialysis catheters using computational fluid dynamics	Clark TW, Isu G, Gallo D, Verdonck P, Morbiducci U.
Assessment of global longitudinal strain using standardized myocardial deformation imaging: a modality independent software approach	Riffel JH, Keller MG, Aurich M, Sander Y, Andre F, Giusca S, Aus dem Siepen F, Seitz S, Galuschky...
Commentary on: volumizing viaducts of the midface: defining the Beut techniques	Pessa JE.
New analysis methods for skin fine-structure via optical image and development of 3D skin Cycloscan(â„¢)	Han JY, Nam GW, Lee HK, Kim MJ, Kim EJ.
The keystone flap: expanding the dermatologic surgeon's armamentarium	Hessam S, Sand M, Bechara FG.
Semiautomatic segmentation of longitudinal computed tomography images in a rat model of lung injury by surfactant depletion	Xin Y, Song G, Cereda M, Kadlecek S, Hamedani H, Jiang Y, Rajaei J, Clapp J, Profka H, Meeder N, ...
Retrobulbar hemodynamic parameters in men and women with open angle glaucoma	MarjanoviÄ‡ I, MarjanoviÄ‡ M, GvozdenoviÄ‡ R, RisoviÄ‡ D.
Agreement between stroke volume measured by oesophageal Doppler and uncalibrated pulse contour analysis during fluid loads in severe aortic stenosis	HÃ¸iseth LÃ˜, Hoff IE, Hagen OA, Landsverk SA, KirkebÃ¸en KA.
Regional dose metrics as predictors of biochemical failure and local recurrence after low-dose-rate prostate brachytherapy	Spadinger I, Chu J, Afsari Golshan M, Keyes M, Pickles T, Hamm J, Morris WJ.
Current indications and new applications of intense pulsed light	GonzÃ¡lez-RodrÃ­guez AJ, Lorente-Gual R.
A 3D Neurovascular Bundles Segmentation Method based on MR-TRUS Deformable Registration	Yang X, Rossi P, Jani AB, Mao H, Ogunleye T, Curran WJ, Liu T.
Coronary Flow Impacts Aortic Leaflet Mechanics and Aortic Sinus Hemodynamics	Moore BL, Dasi LP.
Towards online patient imaging during helical radiotherapy	Yu L, Poole CM, Lancaster CM, Sylvander SR.
Rib index	Grivas TB.
Fully automatic segmentation of fluorescein leakage in subjects with diabetic macular edema	Rabbani H, Allingham MJ, Mettu PS, Cousins SW, Farsiu S.
Prosody perception and musical pitch discrimination in adults using cochlear implants	Kalathottukaren RT, Purdy SC, Ballard E.
The effects of an APOE promoter polymorphism on human cortical morphology during nondemented aging	Chen Y, Li P, Gu B, Liu Z, Li X, Evans AC, Gong G, Zhang Z.
Modified fish-incision technique in brachioplasty: a surgical approach to correct excess skin and fat of the upper arm (restoring the armpit contour)	Ferraro GA, De Francesco F, Razzano S, D'Andrea F, Nicoletti G.
New body contouring technique in male: the muscular sculpture	Monarca C, Rizzo MI.
A product of independent beta probabilities dose escalation design for dual-agent phase I trials	Mander AP, Sweeting MJ.
Validated worldwide supercentenarians, living and recently deceased: February 2015	Young RD, Muir ME, Adams JM.
Can super-duper centenarians possibly matter? Increasingly it seems they may	de Grey AD.
Investigation of Dose Falloff for Intact Brain Metastases and Surgical Cavities Using Hypofractionated Volumetric Modulated Arc Radiotherapy	Ruschin M, Lee Y, Beachey D, Yeboah C, Wronski M, Babic S, Lochray F, Nico A, Khan L, Soliman H, ...
Behavioral observation differentiates the effects of an intervention to promote sleep in premature infants: a pilot study	Lacina L, Casper T, Dixon M, Harmeyer J, Haberman B, Alberts JR, Simakajornboon N, Visscher MO.
Discussion: Long-term use of the Fogli temporal lift technique	Guyuron B.
Pedicled free-style perforator flaps for trunk reconstruction: a reliable method	Ioannidis S, Spyropoulou GA, Sadigh P, Shih HS, Jeng SF.
Boomerang pattern correction of gynecomastia	Hurwitz DJ.
Correction of gynecomastia in body builders and patients with good physique	Blau M, Hazani R.
Face lifting in the massive weight loss patient: modifications of our technique for this population	Narasimhan K, Ramanadham S, Rohrich RJ.
FACE-Q scales for health-related quality of life, early life impact, satisfaction with outcomes, and decision to have treatment: development and validation	Klassen AF, Cano SJ, Schwitzer JA, Scott AM, Pusic AL.
Hydrodynamics of diamond-shaped gradient nanopillar arrays for effective DNA translocation into nanochannels	Wang C, Bruce RL, Duch EA, Patel JV, Smith JT, Astier Y, Wunsch BH, Meshram S, Galan A, Scerbo C,...
Phasic and tonic type A Î³-Aminobutryic acid receptor mediated effect of Withania somnifera on mice hippocampal CA1 pyramidal Neurons	Bhattarai JP, Han SK.
Evaluation of postsurgical clinical outcomes with/without removal of pocket epithelium: A split mouth randomized trial	Reddy S, Bhowmik N, Prasad MG, Kaul S, Rao V, Singh S.
Suspension surgery with autogenous fascia lata via a less invasive modification of the Crawford method on 85 patients with congenital severe eyelid ptosis	Krohn-Hansen D, Haaskjold E, Nicolaissen B.
Author's reply: To PMID 24738896	Matlock D.
Intelligent vision guide for automatic ventilation grommet insertion into the tympanic membrane	Gao W, Tan KK, Liang W, Gan CW, Lim HY.
Commentary on some recent theses relevant to combating aging: February 2015	Zealley B, de Grey AD.
Effect of buccal gap distance on alveolar ridge alteration after immediate implant placement: a microcomputed tomographic and morphometric analysis in dogs	Pluemsakunthai W, Le B, Kasugai S.
Specific protein detection using designed DNA carriers and nanopores	Bell NA, Keyser UF.
Superficial parotidectomy versus partial superficial parotidectomy in treating benign parotid tumors	Huang G, Yan G, Wei X, He X.
The verbal transformation effect and the perceptual organization of speech: influence of formant transitions and F0-contour continuity	Stachurski M, Summers RJ, Roberts B.
Effect of aging on tensile mechanical properties of the rabbit distal femoral growth plate	Guse RJ, Connolly JF, Alberts R, Lippiello L.
A new method to estimate doses to the normal tissues after past extended and involved field radiotherapy for Hodgkin lymphoma	Maraldo MV, Lundemann M, Vogelius IR, Specht L.
3D surgical planning in patients affected by lipodystrophy	PÃ©rez-Carrasco JA, Acha B, GÃ³mez-Cia T, Lopez-Garcia RA, Delgado C, Serrano C.
31P NMR studies on rejuvenation of outdated red blood cells: complete regeneration of ATP is accompanied by partial Mg-ATP recomplexation	van Waarde A, Lombarts A, van den Thillart G, Erkelens C, Lugtenburg J.
Impact of CT information on the treatment planning for lung tumors	Muller-Runkel R, Kalokhe U.
Manual segmentation qualification platform for the EADC-ADNI harmonized protocol for hippocampal segmentation project	Duchesne S, Valdivia F, Robitaille N, Mouiha A, Valdivia FA, Bocchetta M, Apostolova LG, Ganzola ... and EADC-ADNI Working Group on The Harmonized Protocol for Manual Hippocampal Segmentation and for the Alzheimer's Disease Neuroimaging Initiative.
Pronounced nasolabial fold: a surgical correction	Horibe EK, Horibe K, Yamaguchi CT.
Medial thighplasty, prevention of scar migration, and labial flattening	Hodgkinson DJ.
Passive leg raising performed before a spontaneous breathing trial predicts weaning-induced cardiac dysfunction	Dres M, Teboul JL, Anguel N, Guerin L, Richard C, Monnet X.
[Improving the contour of the face with alloplastic materials]	Dielert E, Fischer-Brandies E.
Sharing the cell's bounty - organelle inheritance in yeast	Knoblach B, Rachubinski RA.
[Face lifting, submental lipectomy and simultaneous mandibular reduction]	SteinhÃ¤user EW.
[Chemical face lift in conjunction with blepharoplasty]	Schmid F.
[The aging neck--plastic surgery possibilities for esthetic indications]	Stellmach R.
[Complications and dangers in face and neck lifting]	Voy ED, Koberg W.
[Reconstruction of the lateral skull contour following temporal muscle flap-plasty]	Spitzer WJ, SteinhÃ¤user E.
Properties of visually driven neurons in cats pretectal region	Grigorian GG, Hekimian AA, Harutiunian-Kozak BA, Dec K, Kazarian AL.
[Urodynamic results following surgery of incontinence]	Ralph G, Lichtenegger W, Tamussino K.
[Cavitating malignant neoplasms in the lung]	Takashima S, Morimoto S, Ikezoe J, Arisawa J, Hamada S, Kozuka T.
[Anti-ischemic protection of the liver using perfluorocarbon emulsion]	Afonin NI, Akhsianov UU, Sidliarov DP, Kozlov SA, Kiselev EN.
The Annals of Pharmacotherapy--more than a face lift	Whitney HA Jr.
[Graduated ruler for making a transverse suprapubic incision]	Toussaint MN, Hillemanns HG.
[Epidemiologic, clinical and pathologo-anatomic studies of the inflammation of the carpal joint extensors in cattle]	Klee W, HÃ¤nichen T.
Determination of doxycycline in bovine tissues and body fluids by high-performance liquid chromatography using photodiode array ultraviolet-visible detection	Riond JL, Hedeen KM, Tyczkowska K, Riviere JE.
Single-unit analysis of pattern-motion selective properties in the middle temporal visual area (MT)	Rodman HR, Albright TD.
Directionally selective response of cells in the middle temporal area (MT) of the macaque monkey to the movement of equiluminous opponent color stimuli	Saito H, Tanaka K, Isono H, Yasuda M, Mikami A.
Motion perception prominence alters anticipatory slow eye movements	Boman DK, Hotson JR.
[Diagnosis and differential diagnosis of heart tumors in infancy and childhood]	LaufkÃ¶tter E, Hentrich F, Stoermer J, Galal O.
Structure and macromolecular properties of cervical mucus glycoproteins	Carlstedt I, Sheehan JK.
[Modifications of occlusal and axial morphology in removable partial denture]	Borel JC, Mussier J.
[Radiologic evaluation of an isolated vertebral hemangioma]	Laredo JD, Assouline E, Gaston A, Gelbert F, Merland JJ.
Ultrasonic assessment of efficacy of radiotherapy in cases of carcinoma of the cervix uteri by using rectosonography	Kochi T, Akamatsu N, Sekiba K.
Assessment of the vasomotility of epicardial coronary arteries with quantitative coronary angiography	Jost S, Rafflenbeul W, Lichtlen P.
Applications of the reflex instruments in quantitative morphology	MacLarnon AM.
Changes in vasopressin neurons and fibers in aging and Alzheimer's disease: reversibility in the rat	Goudsmit E, Filers E, Swaab DF.
The geriatric patient: controlling tooth contours, protecting the periodontium	Cinotti WR, Biber CL, Balbo M.
Rhytidectomy in patients with facial lipodystrophy: a review of the literature with case presentations	Davies B, Guyuron B, Cederna J.
The stereotactic operating microscope: accuracy refinement and clinical experience	Roberts DW, Strohbehn JW, Friets EM, Kettenberger J, Hartov A.
[Diagnostic efficacy of cephalometry for Class II/1]	Matthey F, Lang R, Joho JP.
Discontinuities along lines: psychophysics and neurophysiology	Redies C.
Early and recent intraluminal ultrasound devices	Bom N, ten Hoff H, LancÃ©e CT, Gussenhoven WJ, Bosch JG.
Spreading of cells on various substrates evaluated by Fourier analysis of shape	Kieler J, Skubis K, Grzesik W, Strojny P, Wisniewski J, Dziedzic-Goclawska A.
A minipig model of body adipose tissue distribution	Weingand KW, Hartke GT, Noordsy TW, Ledeboer DA.
[Dynamic study of the optic papilla]	Robert YC.
[Echomorphological comparisons in chronic diseases of the liver]	Iakhontova OI, Dudanova OP, Gur'ianova SD, Popova TV.
[Artifacts in ultrasonic diagnosis]	Meier H.
Large asymptomatic noncolloid neuroepithelial cysts in the lateral ventricle: CT and MR features	Numaguchi Y, Foster RW, Gum GK.
Quantitative SPECT in radiation dosimetry	Zanzonico PB, Bigler RE, Sgouros G, Strauss A.
Vascularized bone grafts for maxillofacial reconstruction	Yaremchuk MJ.
Rigid fixation: variations in osteotomy design and technique	Dufresne CR.
[Computer-assisted geometric measuring technic in coronary angiography interval studies: results of initial angiograms of the International Nifedipine Trial of Anti-atherosclerotic Therapy (INTACT) study]	Jost S, Deckers J, Nellessen U, Rafflenbeul W, Hecker H, Reiber JH, Lippolt P, Hugenholtz PG, Lic...
Pseudo-three-dimensional reconstruction of ultrasonic images of the tongue	Watkin KL, Rubin JM.
Full threshold versus quantification of defects for visual field testing in glaucoma	Stewart WC, Shields MB, Ollie AR.
Three-dimensional data visualization and biomedical applications	Farrell EJ, Zappulla RA.
Embedding prolene for the development of fiducial markers	Johnson CL, Underwood RA, Holbrook KA.
[Free microvascular tissue transfer. Clinical significance in reconstructive surgery of the head and neck]	Mees K.
Making a fixed restoration contour guide	Fareed K, Solaihim A.
Imaging the diaphragm and its disorders	Tarver RD, Conces DJ Jr, Cory DA, Vix VA.
Gingival response to nicotine polacrilex	Silver KJ, Sachs DP, Hottel TL.
Biological considerations in osteosynthesis	McKibbin B.
[Hemodynamic and anatomic characteristics of the normal Mitroflow biological valve--in vivo determination using 2-dimensional echocardiography]	Nadazdin A.
Dynamic aspects of lingual propulsive activity in swallowing	Hamlet SL.
Electrochemical glucose sensing at low potentials	Wolfson SK Jr, Chan LT, Krupper MA, Yao SJ.
[Characteristics of cardiac structure and function in young persons with so-called functional murmurs (clinical echocardiographic research)]	Onishchenko EF, Krylov AA, Lytkin IuM.
[Effect of calcium antagonists and beta receptor blockers on coronary vessel diameter]	Rafflenbeul W, Jost S, Berger C, Lichtlen P.
Effect of context and efference copy on visual straight ahead	Bridgeman B, Graziano JA.
Computing high order wave aberration coefficients from variations of best focus for small artificial pupils	Howland HC, Buettner J.
Perceived diagonals in grids and lattices	Morgan MJ, Hotopf WH.
Taxonomic clarification of Cladosporium trichoides Emmons and its subsequent synonyms	Kwon-Chung KJ, Wickes BL, Plaskowitz J.
The gap effect revisited: slow changes in chromatic sensitivity as affected by luminance and chromatic borders	Eskew RT Jr.
[Calcinosis tumoralis. Pharmacological alternatives to surgical treatment and its etiological justification]	Gregosiewicz A, Warda E, StoÅ‚ecka D, Kandzierski G.
Variation of electrophoretic karyotypes among Naegleria spp	De Jonckheere JF.
Changes in the arrangement of actin bundles during heart looping in the chick embryo	Itasaki N, Nakamura H, Yasuda M.
Subjective contours, tilt aftereffects, and visual cortical organization	Paradiso MA, Shimojo S, Nakayama K.
Binocular combination of contrast signals	Anderson PA, Movshon JA.
[Respiratory function in idiopathic scoliosis in adolescents treated by Harrington instrumentation with or without sublaminar segmental wiring]	Daruwalla JS, Clark DW, Tan WC, Balasubramaniam P.
Rhytidectomy	Williams L, Peters CR.
The biomechanical congruent system of occlusion	Kubein-Meesenburg D, NÃ¤gerl H.
A fifteen-somite human embryo	Mizoguti H.
Intrapair facial differences in twins	Burke PH.
[Multifactorial analysis in the prognostication of the incidence of recurrences, metastases and survival of patients with squamous cell cancer of the skin]	Argun VM, Petrovichev NN, IavorskiÄ­ VV, Dvorova EK.
[Accuracy of x-ray and endoscopic methods in the diagnosis of an endophytic gastric cancer]	Kuus EM.
The minimum principle and visual pattern completion	Boselie F, Wouterlood D.
Phonetic analysis of the stÃ¸d in standard Danish	Fischer-JÃ¸rgensen E.
Comparative distribution of four lysosomal enzymes within various structures of the human placenta	Mirecka J, Hanarz M.
Occlusion and the solution to the aperture problem for motion	Shimojo S, Silverman GH, Nakayama K.
Ridge mapping for determination of alveolar ridge width	Wilson DJ.
Some effects of varying denture base resin polymer/monomer ratios	Jerolimov V, Brooks SC, Huggett R, Stafford GD.
The forehead lift: techniques to avoid complications and produce optimal results	Connell BF, Lambros VS, Neurohr GH.
Emergency knee joint salvage utilizing a free musculofasciocutaneous flap based on the anterior tibial artery: case report	Comtet JJ, Saint Cast Y, Remy D, Herzberg G, Michel A.
Different technical approaches for blepharoplasty in eyelid rejuvenation surgery	MahÃ© E, Harfaoui-Chanaoui T, Banal A, Chappey C, Tran quoc chi.
[The mask lift--an improved concept for correcting the aging face]	Tepavicharova P, Anastasov K.
Online brain attenuation correction in PET: towards a fully automated data handling in a clinical environment	Michel C, Bol A, De Volder AG, Goffinet AM.
[Serial excision of large surface burn scars]	Kostka KH, Exner K, Lemperle G.
Hydroxyapatite-augmented sites as receptors for replacement implants	Mentag PJ, Kosinski T.
Pick bodies in the locus ceruleus	Forno LS, Eng LF, Selkoe DJ.
[X-ray morphologic characteristics of microcalcination in benign processes and cancer of the breast]	ZolotarevskiÄ­ VB, Zal'tsman IN, Kulakova AM.
[Correction of facial contour with hydroxyapatite]	RÃ¶thler G, Waldhart E.
[Immediate reconstruction of the fingertip in traumatic pathology of the hand. Our clinical experience]	Caleffi E, Bocchi A, PalÃ¹ P, Papadia F.
[Marginal adaptation of silver amalgams in the interdental space. I. Periodontal care in surgical dentistry]	Bonanini M, Pizzi S, Macaluso GM.
Cues to the perception of Taiwanese tones	Lin HB, Repp BH.
[Growth-dependent changes in the shape and size of the sella turcica]	Tammoscheit UG.
Combination of facial rejuvenation and lipoplasty of the torso	Lewis CM.
[Assessment of immediate geometric changes in coronary stenosis after implantation of stents by quantitative angiographic analysis]	Puel J, Koning R, JuilliÃ¨re Y, Leborgne O, Luijten HE, van den Brand M, de Feyter PJ, Bounhoure J...
[Line of cutting edges of the upper teeth and its conformity with the contours of nose and lower lip while smiling]	Ralev R, KalÄƒcev A.
Conformations of adducts formed between the genotoxic benzo[a]pyrene-7,8-dione and 2'-deoxycytidine	Jeon SH, Jin B, Kim SK, Lee HM.
Thermophoretic forces on DNA measured with a single-molecule spring balance	Pedersen JN, LÃ¼scher CJ, Marie R, Thamdrup LH, Kristensen A, Flyvbjerg H.
Acoustic radiation force impulse elastography of prostate and testes ofâ€‰ healthy dogs: preliminary results	Feliciano MA, Maronezi MC, SimÃµes AP, Uscategui RR, Maciel GS, Carvalho CF, Canola JC, Vicente WR.
Minimal incision posterior approach levator plication for aponeurotic ptosis	Ng DS, Chan E, Ko ST.
Ageing research: Blood to blood	Scudellari M.
A proposed framework for consensus-based lung tumour volume auto-segmentation in 4D computed tomography imaging	Martin S, Brophy M, Palma D, Louie AV, Yu E, Yaremko B, Ahmad B, Barron JL, Beauchemin SS, Rodrig...
A Case of Primary Hyperparathyroidism due to Intrathyroidal Parathyroid Cyst	Yalcin Y, Mete T, Aktimur R, Kucuk GO, Duman G, Ozbalci AB, Alici O.
Impaired visibility of the hepatic veins on the multi-detector computed tomography in patients with cirrhosis	Ozbulbul NI, Yurdakul M, Tola M.
New-generation filler based on cross-linked carboxymethylcellulose: study of 350 patients with 3-year follow-up	Leonardis M, Palange A.
Dynamics of 3D view invariance in monkey inferotemporal cortex	Ratan Murty NA, Arun SP.
Shared rhytidectomy continued to lateral canthoplasty in a Mastiff with excessive facial folding and macroblepharon	Steinmetz A.
Angle of incidence of minimum reflectance of a dielectric-conductor interface for incident unpolarized or circularly polarized light	Azzam RM, Alsamman A.
Integration of thermal imaging with subsurface radiofrequency thermistor heating for the purpose of skin tightening and contour improvement: a retrospective review of clinical efficacy	Key DJ.
Evaluation of efficacy and tolerance of a nighttime topical antioxidant containing resveratrol, baicalin, and vitamin e for treatment of mild to moderately photodamaged skin	Farris P, Yatskayer M, Chen N, Krol Y, Oresajo C.
Radiofrequency: an update on latest innovations	Sadick NS, Malerich SA, Nassar AH, Dorizas AS.
Clinical evaluation of a non-ablative 1940 nm fractional laser	Miller L, Mishra V, Alsaad S, Winstanley D, Blalock T, Tingey C, Qiu J, Romine S, Ross EV.
[Anti-aging medicine: notes on a socio-technical controversy]	LeitÃ£o AN, Pedro RM.
Treatment of the Mycobacterium chelonae Infection after Fat Injection	Kim SK, Choi JA, Kim MH, Kim MS, Lee KC.
A Pilot Study of Skin Resurfacing Using the 2,790-nm Erbium:YSGG Laser System	Rhie JW, Shim JS, Choi WS.
Bilateral macular edema in a patient treated with tamoxifen: a case report and review of the literature	Zafeiropoulos P, Nanos P, Tsigkoulis E, Stefaniotou M.
Formulation and optimization of itraconazole polymeric lipid hybrid nanoparticles (Lipomer) using Box Behnken design	Gajra B, Dalwadi C, Patel R.
A double-blind randomized study comparing the association of Retinol and LR2412 with tretinoin 0.025% in photoaged skin	Bouloc A, Vergnanini AL, Issa MC.
A Cross-Sectional Study of Chest Wall Development in Patients with Pectus Excavatum	Chang PY, Zeng Q, Wong KS, Lai JY, Chen JC, Wang CJ, Chang CJ.
MRI-based strain and strain rate analysis of left ventricle: a modified hierarchical transformation model	Gan Y, Chen Q, Zhang S, Ju S, Li ZY.
Magnetic microbubble-mediated ultrasound-MRI registration based on robust optical flow model	Hou M, Chen C, Tang D, Luo S, Yang F, Gu N.
Rotator cuff metastases: a report of two cases with literature review	Soker G, Soker E, Gulek B, Acikalin A, Asut E, Kaya O, Dilek O, Yilmaz C.
Comparison of four 3D conformal treatment techniques to optimise radiotherapy treatment for anal cancer	Cray A, Markham C, Ryan M, Herschtal A, Ngan SY, Chander S.
Effect of papillary muscles and trabeculae on left ventricular measurement using cardiovascular magnetic resonance imaging in patients with hypertrophic cardiomyopathy	Park EA, Lee W, Kim HK, Chung JW.
Painless, safe, and efficacious noninvasive skin tightening, body contouring, and cellulite reduction using multisource 3DEEP radiofrequency	Harth Y.
Langerhans Cell Histiocytosis: Diagnosis on Thyroid Aspirate and Review of the Literature	Saqi A, Kuker AP, Ebner SA, Ausiello J, Jobanputra V, Bhagat G, Giorgadze TA.
Laser-assisted lipolysis for arm contouring in Teimourian grades I and II: a prospective study of 45 patients	LeclÃ¨re FM, Alcolea JM, Vogt P, Moreno-Moraga J, Mordon S, Casoli V, Trelles MA.
Effect of workplace- versus home-based physical exercise on musculoskeletal pain among healthcare workers: a cluster randomized controlled trial	Jakobsen MD, Sundstrup E, Brandt M, Jay K, Aagaard P, Andersen LL.
Genome engineering in cattle: recent technological advancements	Wang Z.
Evaluating the impact of a Canadian national anatomy and radiology contouring boot camp for radiation oncology residents	Jaswal J, D'Souza L, Johnson M, Tay K, Fung K, Nichols A, Landis M, Leung E, Kassam Z, Willmore K...
[Intensity modulated radiation therapy]	Nishimura Y.
The association of left atrial low-voltage regions on electroanatomic mapping with low attenuation regions on cardiac computed tomography perfusion imaging in patients with atrial fibrillation	Ling Z, McManigle J, Zipunnikov V, Pashakhanloo F, Khurram IM, Zimmerman SL, Philips B, Marine JE...
Design and development of a content-based medical image retrieval system for spine vertebrae irregularity	Mustapha A, Hussain A, Samad SA, Zulkifley MA, Diyana Wan Zaki WM, Hamid HA.
Comparison of testicular dose delivered by intensity-modulated radiation therapy (IMRT) and volumetric-modulated arc therapy (VMAT) in patients with prostate cancer	Martin JM, Handorf EA, Price RA, Cherian G, Buyyounouski MK, Chen DY, Kutikov A, Johnson ME, Ma C...
Parotid gland shrinkage during IMRT predicts the time to Xerostomia resolution	Sanguineti G, Ricchetti F, Wu B, McNutt T, Fiorino C.
Spectral domain optical coherence tomography in patients with sickle cell disease	Mathew R, Bafiq R, Ramu J, Pearce E, Richardson M, Drasar E, Thein SL, Sivaprasad S.
Intense focused ultrasound for facial tightening: histologic changes in 11 Patients	Suh DH, So BJ, Lee SJ, Song KY, Ryu HJ.
Variations in physicochemical properties of a traditional mercury-based nanopowder formulation: need for standard manufacturing practices	Kamath SU, Pemiah B, Rajan KS, Krishnaswamy S, Sethuraman S, Krishnan UM.
Immunomodulatory effects of triphala and its individual constituents: a review	Belapurkar P, Goyal P, Tiwari-Barua P.
Stem cells versus senescence: the yin and yang of cardiac health	Behfar A, Terzic A.
Nucleostemin rejuvenates cardiac progenitor cells and antagonizes myocardial aging	Hariharan N, Quijada P, Mohsin S, Joyo A, Samse K, Monsanto M, De La Torre A, Avitabile D, Ormach...
Establishing implantation uncertainties for focal brachytherapy with I-125 seeds for the treatment of localized prostate cancer	Polders DL, Steggerda M, van Herk M, Nichol K, Witteveen T, Moonen L, Nijkamp J, van der Heide UA.
FIM imaging and FIMtrack: two new tools allowing high-throughput and cost effective locomotion analysis	Risse B, Otto N, Berh D, Jiang X, KlÃ¤mbt C.
Presumptive intramuscular hemangioma of the masseter muscle	Alami B, Lamrani Y, Addou O, Boubbou M, Kamaoui I, Maaroufi M, Sqalli N, Tizniti S.
A cholinergic contribution to the circulatory responses evoked at the onset of handgrip exercise in humans	Vianna LC, Fadel PJ, Secher NH, Fisher JP.
Ligand-based 3D QSAR analysis of reactivation potency of mono- and bis-pyridinium aldoximes toward VX-inhibited rat acetylcholinesterase	Dolezal R, Korabecny J, Malinak D, Honegr J, Musilek K, Kuca K.
Formation of double contour as a repair reaction in the human femoral head	Lothe K, Spycher MA.
Glucose determination by differential pulse voltammetry with a platinum electrode	Temme J, Lemke K.
Imaging workstations for computer-aided primatology: promises and pitfalls	Vannier MW, Conroy GC.
Postoperative vaginal irradiation by a high dose-rate afterloading technique in endometrial carcinoma stage I	Sorbe B, Smeds AC.
Konkurrenz zwischen endothelabhÃ¤ngiger und Nitroglygerin-induzierter koronarer Vasodilatation [Competition between endothelium-dependent and nitroglycerin-induced coronary vasodilation]	Rafflenbeul W, Bassenge E, Lichtlen P.
Coronary vasodilation with nitrocompounds--is there a maximum?	Jost S, Reil G, Knop I, Rafflenbeul W, Auricchio A, Frombach R, Gulba D, Hecker H, Lichtlen P.
Severed nerve stumps around a laser-irradiated locus in the deep muscular plexus of the guinea-pig small intestine	Kobayashi S, Suzuki M, Nishisaka T.
Contour maps of auscultatory percussion in healthy subjects and patients with large intrapulmonary lesions	Bohadana AB, Patel R, Kraman SS.
Immunopathological study on human cartilage allografts	Si LS, Li HL, Zheng XM, Yang ZQ, Hou CQ, He SH, Zhang YC, Su L.
[A comparative study on the structure and growth of the dentoskeleton and soft-tissue in normal occlusion]	Yu XH.
Shape description in osteology using automatic Fourier analysis. Example of the human atlas	Le Minor JM, Pister L, Kahn E.
Integration regions for vernier acuity in the cat: comparative aspects of cortical scaling	Berkley MA.
A new type of sorting program for plotting of isodose curves	PolgÃ¡r I, ZarÃ¡nd P.
Feasibility of non-invasive measurement of the left ventricular max (dp/dt) by continuous recording of the ascending aortic diameter change: principle and experimental study	Akiyama K, Sugawara M, Beppu T, Harada Y, Higashidate M, Koyanagi H.
[Clinical pathology of the glomerulus--from phenomenon to entity. The membranous lesion]	Langer KH.
[Peribuccal esthetic surgery]	Meyer R, Rheims DM.
[Capillaroscopy and wound healing]	Dumas JR, Desvaux P, Cloarec M.
[External canthopexy and blepharoplasty]	Trepsat F.
[Upper palpebral dermolipectomy]	Trepsat F.
[Value of soft prosthetic implants in facial rejuvenation surgery]	Mole B.
[Concept and technic of malleable subperiosteal onlay. Toward a new dimension in facial rejuvenation surgery]	Besins T, Philippe B.
[Subperiosteal face-lift]	Krastinova-Lolov D.
[Subperiosteal face-lift]	Tessier P.
[Alar and columellar refinement in rhinoplasty]	Rheims DM, Meyer R.
[The choice of incisions and myoplasties in face lifts]	Trepsat F.
Neuronal alterations in experimental Creutzfeldt-Jakob disease: a Golgi study	Kim JH, Manuelidis EE.
Basal keratinocyte subsets: ultrastructural and morphometric features	Zampetti M, Fattorossi A, Grieco T, Calvieri S.
Resonance Raman studies on the blue-green-colored bovine adrenal tyrosine 3-monooxygenase (tyrosine hydroxylase). Evidence that the feedback inhibitors adrenaline and noradrenaline are coordinated to iron	Andersson KK, Cox DD, Que L Jr, Flatmark T, Haavik J.
Development of large DNA methods for plants: molecular cloning of large segments of Arabidopsis and carrot DNA into yeast	GuzmÃ¡n P, Ecker JR.
The effect of working height on the loading of the muscular and skeletal systems in the kitchens of workplace canteens	Pekkarinen A, Anttonen H.
J 16: An apex protein associated with juvenility of Sequoiadendron giganteum	Bon MC.
The visible persistence of illusory contours	Meyer GE, Ming CY.
Ultrastructure of interneurons within motor nuclei of the thoracic region of the spinal cord of the adult cat	Johnson IP, Sears TA.
Craniofacial contouring and porous acrylic cement	Vaandrager JM, van Mullem PJ, de Wijn JR.
[Proton spin tomography in the treatment of congenital hip dislocation]	Bos CF, Bloem JL.
Periodicity coding in the inferior colliculus of the cat. II. Topographical organization	Schreiner CE, Langner G.
Fatigue properties of acrylic bone cement: S-N, P-N, and P-S-N data	Krause W, Mathis RS, Grimes LW.
Age and strain differences in plumage renewal during natural and induced moulting in hybrid hens	Herremans M.
Personal experience with an alternate incision for parotidectomy	Cohen S.
An electron microscopic study of the nodose (inferior vagal) ganglion cells in the monkey	Ling EA, Wong WC.
Isoreflectance contours for medical imaging	Cheung KH, Fox MD.
Perception of frequency contours via temporal and spatial tactile transforms	Hnath-Chisolm T, Medwetsky L.
Perception of speech pattern contrasts from auditory presentation of voice fundamental frequency	Boothroyd A.
Zonal distribution of prostatic adenocarcinoma. Correlation with histologic pattern and direction of spread	McNeal JE, Redwine EA, Freiha FS, Stamey TA.
A novel general biophysical model for simulating episodic endocrine gland signaling	Veldhuis JD, Johnson ML.
Pediatric central auditory dysfunction. Comparison of children with confirmed lesions versus suspected processing disorders	Jerger S, Johnson K, Loiselle L.
Supracondylar fractures of the humerus--results of surgical treatment	Waddell JP, Hatch J, Richards R.
Foot care for the aging	Edelstein JE.
Limits of normal left ventricular dimensions in growth and development: analysis of dimensions and variance in the two-dimensional echocardiograms of 268 normal healthy subjects	Pearlman JD, Triulzi MO, King ME, Newell J, Weyman AE.
The large flap sculptured facelift	Shire JR, Johnson CM Jr, Orr JB.
Gold Nanoparticle-assisted Selective Photothermolysis of Adipose Tissue (NanoLipo)	Sheng W, Alhasan AH, DiBernardo G, Almutairi KM, Rubin JP, DiBernardo BE, Almutairi A.
Innovative tactic in submandibular salivary gland partial resection	Auersvald A, Auersvald LA.
Exclusion of musculature from the submental flap: a contingency plan for facial nerve palsy	Zdilla MJ.
Treatment of the chest wall	Cormack DV, Lim M.
Automatic segmentation of anatomical structures from CT scans of thorax for RTP	Ã–zsavaÅŸ EE, Telatar Z, Dirican B, SaÄŸer Ã–, BeyzadeoÄŸlu M.
[Comparison of high and low osmolar roentgen contrast media in quantitative coronary angiography]	Jost S, Rafflenbeul W, Gerhardt U, Nellessen U, Reil GH, Hecker H, Lichtlen P.
Computer-assisted segmentation of videocapsule images using alpha-divergence-based active contour in the framework of intestinal pathologies detection	Meziou L, Histace A, Precioso F, Romain O, Dray X, Granado B, Matuszewski BJ.
Cryolipolysis for safe and effective inner thigh fat reduction	Zelickson BD, Burns AJ, Kilmer SL.
Immunocytochemistry of calciosomes in liver and pancreas	Hashimoto S, Bruno B, Lew DP, Pozzan T, Volpe P, Meldolesi J.
Modification of diurnal changes in the ultrastructure of synaptic ribbons of the turtle	Abe H, Yamamoto TY.
Assessment and clinical validation of margins for adaptive simultaneous integrated boost in neo-adjuvant radiochemotherapy for rectal cancer	Raso R, Scalco E, Fiorino C, Broggi S, Cattaneo GM, Garelli S, Pagliazzi M, Slim N, di Muzio N, R...
Poland's anomaly. Natural history and long-term results of chest wall reconstruction in 33 patients	Seyfer AE, Icochea R, Graeber GM.
Magnetic resonance imaging and endorectal ultrasound for diagnosis of rectal lesions	Burdan F, Sudol-Szopinska I, Staroslawska E, Kolodziejczak M, Klepacz R, Mocarska A, Caban M, Zel...
Source location of a 50 msec latency auditory evoked field component	Reite M, Teale P, Zimmerman J, Davis K, Whalen J.
[Three-dimensional imaging in ultrasonic diagnosis. Initial results]	Sohn C, Grotepass J, Schneider W, Sohn G, Funk A, Jensch P, Fendel H, Ameling W, Jung H.
Real-time pretreatment review limits unacceptable deviations on a cooperative group radiation therapy technique trial: quality assurance results of RTOG 0933	Gondi V, Cui Y, Mehta MP, Manfredi D, Xiao Y, Galvin JM, Rowley H, Tome WA.
An improved joint optimization of multiple level set functions for the segmentation of overlapping cervical cells	Zhi Lu, Carneiro G, Bradley AP.
Structure of the mitochondrial genome of Beta vulgaris L	Dudareva NA, Kiseleva EV, Boyarintseva AE, Maystrenko AG, Khristolyubova NB, Salganik RI.
Morphometry, asymmetry and variations of the sylvian fissure and sulci bordering and within the pars triangularis and pars operculum: an autopsy study	Idowu OE, Soyemi S, Atobatele K.
Purification and characterization of plasmid-like DNA from the antimycotic producing fungus, Scytalidium flavo-brunneum	Caprioglio DR, Parks LW.
Vectorcardiogram synthesized from a 12-lead ECG: superiority of the inverse Dower matrix	Edenbrandt L, Pahlm O.
Novel radiographic feature classification of knee osteochondritis dissecans: a multicenter reliability study	Wall EJ, Polousky JD, Shea KG, Carey JL, Ganley TJ, Grimm NL, Jacobs JC Jr, Edmonds EW, Eismann E... and Research on OsteoChondritis Dissecans of the Knee (ROCK) Study Group.
One-stage body contouring	Hauben DJ, Benmeir P, Charuzi I.
Modified temple incision for facial rhytidectomy	Guyuron B.
Quality by design in the chiral separation strategy for the determination of enantiomeric impurities: development of a capillary electrophoresis method based on dual cyclodextrin systems for the analysis of levosulpiride	Orlandini S, Pasquini B, Del Bubba M, Pinzauti S, Furlanetto S.
Binocular rivalry with chromatic contours	Stalmeier PF, de Weert CM.
[Approaches in computer-assisted surgical planning in hip dislocation]	Hohmann D, Hu S, KÃ¶ppel R, Legal H, Scheuring H.
Cytomorphological characteristics of low-grade papillary urothelial carcinoma for differential diagnosis from benign papillary urothelial lesions: logistic regression analysis in SurePath(â„¢) liquid-based voided urine cytology	Chung YR, Won JK, Park IA, Moon KC, Chung SY, Lee K, Ryu HS.
Reflections on the pathogenesis of optic (retrobulbar) neuritis in multiple sclerosis	Schwyzer RU, Henzi H.
Perception and production of tone in aphasia	Gandour J, Petty SH, Dardarananda R.
FT-IR and FT-Raman spectroscopic signatures, vibrational assignments, NBO, NLO analysis and molecular docking study of 2-{[5-(adamantan-1-yl)-4-methyl-4H-1,2,4-triazol-3-yl]sulfanyl}-N,N-dimethylethanamine	Almutairi MS, Alanazi AM, Al-Abdullah ES, El-Emam AA, Pathak SK, Srivastava R, Prasad O, Sinha L.
Free serratus anterior muscle transplantation for hand reconstruction	Logan SE, Alpert BS, Buncke HJ.
Thermal modeling of the malignant woman's breast	Osman MM, Afify EM.
Irradiation doses on thyroid gland during the postoperative irradiation for breast cancer	AkÄ±n M, Ergen A, Unal A, Bese N.
Sample size formulae for intervention studies with the cluster as unit of randomization	Hsieh FY.
Posttraumatic syringomyelia associated with heavy weightlifting exercises: case report	Balmaseda MT Jr, Wunder JA, Gordon C, Cannell CD.
Course of the mandibular incisive canal and its impact on harvesting symphysis bone grafts	Vu DD, Brockhoff HC 2nd, Yates DM, Finn R, Phillips C.
Fixation effects on membranous and endochondral onlay bone-graft resorption	Phillips JH, Rahn BA.
Temporal dynamics of the Oppel-Kundt Illusion compared to the MÃ¼ller-Lyer Illusion	Bertulis A, Surkys T, Bulatov A, Bielevicius A.
Experimental tissue molding for soft-tissue reconstruction: a preliminary report	Fisher J, Yang WY.
Wound tension in rhytidectomy. A preliminary report	Burgess LP, Lau P, Glenn M, Goode RL.
Ga-68 MAA Perfusion 4D-PET/CT Scanning Allows for Functional Lung Avoidance Using Conformal Radiation Therapy Planning	Siva S, Devereux T, Ball DL, MacManus MP, Hardcastle N, Kron T, Bressel M, Foroudi F, Plumridge N...
Radiation therapy of carcinomas of the skin of nose and nasal vestibule: a report of 1676 cases by the Groupe Europeen de CuriethÃ©rapie	Mazeron JJ, Chassagne D, Crook J, Bachelot F, Brochet F, Brune D, Brunin F, Bunescu U, Daly N, Da...
Blood vessel segmentation and width estimation in ultra-wide field scanning laser ophthalmoscopy	Pellegrini E, Robertson G, Trucco E, MacGillivray TJ, Lupascu C, van Hemert J, Williams MC, Newby...
Genomic sequencing and microsatellite marker development for Boswellia papyrifera, an economically important but threatened tree native to dry tropical forests	Addisalem AB, Esselink GD, Bongers F, Smulders MJ.
Magnetic susceptibility artifacts in gradient-recalled echo MR imaging	Czervionke LF, Daniels DL, Wehrli FW, Mark LP, Hendrix LE, Strandt JA, Williams AL, Haughton VM.
Revision of Recalled Modular Neck Rejuvenate and ABG Femoral Implants	Walsh CP, Hubbard JC, Nessler JP, Markel DC.
[Initial studies of 3-dimensional imaging using ultrasound]	Sohn C, Grotepass J, Schneider W, Funk A, Sohn G, Jensch P, Fendel H, Ameling W, Jung H.
Redesign of process map to increase efficiency: Reducing procedure time in cervical cancer brachytherapy	Damato AL, Lee LJ, Bhagwat MS, Buzurovic I, Cormack RA, Finucane S, Hansen JL, O'Farrell DA, Offi...
[Biomechanical aspects of hip dislocation]	Kummer B.
Assignment of cloned genes to the seven electrophoretically separated Candida albicans chromosomes	Magee BB, Koltin Y, Gorman JA, Magee PT.
[Repair of-limb soft tissue defect with free deep inferior epigastric perforator flap]	Zhang GL, Zhen P, Chen KM, Zhao LX, Yang JL, Zhou JH, Xue QY.
The observer-relative velocity field as the basis for effective motion parallax	Braunstein ML, Tittle JS.
Graph-cuts based reconstructing patient specific right ventricle: first human study	Zhong L, Wan M, Su Y, Teo SK, Lim CW, Zhao X, Zhang JM, Su BY, Tan JL, Tan RS.
Doppler flow velocity mapping in an in vitro model of the normal pulmonary artery	Gardin JM, Sung HW, Yoganathan AP, Ball J, McMillan S, Henry WL.
Accurate estimation of the myocardium global function from reduced magnetic resonance image acquisitions	El-Rewaidy H, Khalifa A, Fahmy AS.
Coordinate systems for evoked potential topography	Drasdo N, Furlong P.
Skeleton-based abdominal aorta registration technique	Feinen C, Czajkowska J, Grzegorzek M, Raspe M, WickenhÃ¶fer R.
Improved metabolic properties of hexokinase-overloaded human erythrocytes	Magnani M, Rossi L, Bianchi M, Fornaini G, Benatti U, Guida L, Zocchi E, De Flora A.
Diagnosis of prostatic carcinoma on multiparametric magnetic resonance imaging using shearlet transform	Rezaeilouyeh H, Mahoor MH, Zhang JJ, La Rosa FG, Chang S, Werahera PN.
Ultrastructural features of functionally identified primary afferent neurons with C (unmyelinated) fibers of the guinea pig: classification of dorsal root ganglion cell type with reference to sensory modality	Sugiura Y, Hosoya Y, Ito R, Kohno K.
High-accuracy measurement of rotational eye movement by tracking of blood vessel images	Hoshino K, Nakagomi H.
The effect of rejuvenation of aged erythrocytes on biochemical parameters in the perfused hind limb muscle preparation	Preedy VR, Garlick PJ.
Variation of radial pulse wave contour influenced by contact pressure	He D, Zheng L, Liu J, Geng N, Dejun G, Xu L.
Protection of phosphoglycerate kinase against in vitro aging by selective cysteine methylation	Cook LL, Gafni A.
Automatic registration of pre- and intraoperative data for long bones in minimally invasive surgery	Fakhfakh HE, Llort-Pujol G, Hamitouche C, Stindel E.
Reduction cheiloplasty for upper lip hemangioma	Hauben DJ.
Estimation of brain internal structures by deforming brain atlas using finite element method	Kobayashi K, Morooka K, Miyagi Y, Fukuda T, Tsuji T, Kurazume R, Samura K.
Preservation of projection after reduction mammaplasty: long-term follow-up of the inferior pedicle technique	Reus WF, Mathes SJ.
A curvelet-based morphological segmentation of abdominal CT images	Sakalli M, Pham TD, Lam KM, Yan H.
Nuclear contour irregularity correlates with Leu-9-, Leu-8- cells in benign lymphoid infiltrates of skin. An ultrastructural morphometric and quantitative immunophenotypic analysis suggesting the normal T-cell counterpart to the malignant mycosis fungoides/SÃ©zary cell	Payne CM, Spier CM, Grogan TM, Richter LC, Bjore CG Jr, Cromey DW, Rangel CS.
Automated consensus contour building for prostate MRI	Khalvati F.
Semi-automatic Fisher-Tippett guided active contour for lumbar multifidus muscle segmentation	Lui D, Scharfenberger C, De Carvalho DE, Callaghan JP, Wong A.
Three-dimensional contour surfacing of the skull, face, and brain from CT and MR images and from anatomic sections	Stimac GK, Sundsten JW, Prothero JS, Prothero JW, Gerlach R, Sorbonne R.
Segmentation of densely populated cell nuclei from confocal image stacks using 3D non-parametric shape priors	Ong LL, Wang M, Dauwels J, Asada HH.
Early and late capsular "deformation" as a cause of unsatisfactory results in the latissimus dorsi breast reconstruction	McCraw JB, Maxwell GP.
An image analysis morphometric method for the study of myelinated nerve fibers from mouse trigeminal root	Savy C, Margules S, Solari A, Saint-Jean P, Farkas-Bargeton E.
Fully automatic spinal canal segmentation for radiation therapy using a gradient vector flow-based method on computed tomography images: A preliminary study	DÃ­az-Parra A, Arana E, Moratal D.
Learning a cost function for microscope image segmentation	Nilufar S, Perkins TJ.
Body contouring. Suction-assisted lipolysis and fat transplantation techniques	Grossman JA.
Patient-specific contour-fitting sheet electrodes for electrocorticographic brain machine interfaces	Hirata M, Morris S, Sugata H, Matsushita K, Yanagisawa T, Kishima H, Yoshimine T.
Inverted anatomic tracing: a guide to establishing orbital tissue contours for the oculofacial prosthesis	Nusinov NS, McCartney JW, Mitchell DL.
Detection of diabetic foot hyperthermia by infrared imaging	Vilcahuaman L, Harba R, Canals R, Zequera M, Wilches C, Arista MT, Torres L, ArbaÃ±il H.
Morphometric measurement of local curvature of the alveolar ducts in lung mechanics	Silage DA, Gil J.
A novel level set method for segmentation of left and right ventricles from cardiac MR images	Liu Y, Li C, Guo S, Song Y, Zhao Y.
Immediate microvascular reconstruction of combined palatal and midfacial defects	Shestak KC, Schusterman MA, Jones NF, Janecka IP, Sekhar LN, Johnson JT.
Percutaneous fine needle aspiration in the diagnosis and management of mediastinal cysts in adults	Nath PH, Sanders C, Holley HC, McElvein RB.
Abdominal wall extraction using constrained deformable model and abdominal context	Huang W, Quan L, Lin Z, Duan Y, Zhou J, Yang Y, Xiong W.
Refinements in the technique of liposuction	Asken S.
Automatic segmentation of leg bones by using active contours	Kim S, Kim Y, Park S, Lee D.
Arterial vascular compliance response to vasodilators by Fourier and pulse contour analysis	Finkelstein SM, Collins VR, Cohn JN.
Development and validation of a fully automated system for detection and diagnosis of mammographic lesions	Casti P, Mencattini A, Salmeri M, Ancona A, Mangieri F, Rangayyan RM.
Shape recognition in infancy: visual integration of sequential information	Rose SA.
A hybrid feature-based segmentation and classification system for the computer aided self-diagnosis of otitis media	Shie CK, Chang HT, Fan FC, Chen CJ, Fang TY, Wang PC.
Lupus anticoagulant associated with renal thrombotic microangiopathy and pregnancy-related renal failure	Kincaid-Smith P, Fairley KF, Kloss M.
Neural distance amplification of lexical tone in human auditory cortex	Si X, Zhou W, Hong B.
Deformable image tracking of the parotid gland for adaptive radiotherapy application	Raad A, Ayache M, Abboud A, Permezel A, Merzouki R, Lartigau E.
Prostate boundary segment extraction using cascaded shape regression and optimal surface detection	Cheng J, Xiong W, Gu Y, Chia SC, Wang Y, Huang W, Zhou J, Zhou Y, Gao W, Tay KJ, Ho H.
Improved mass detection in 3D automated breast ultrasound using region based features and multi-view information	Ye C, Vaidya V, Zhao F.
Design of an intra-operative imaging system for the cochlear implant	Klafas C, McEwan A, Carter P.
Arthroscopic treatment of sports-related anterior osteophytes in the ankle	Hawkins RB.
[The influence of the operating positions on the prepared abutment contour of full cast crowns. The maxillar left posterior fixed prosthodontics]	Furuta Y, Hagiwara Y, Komiyama M, Sasagawa T, Kazama Y, Kakehashi Y, Igarashi T.
Genomic organization of tRNA and aminoacyl-tRNA synthetase genes for two amino acids in Saccharomyces cerevisiae	Kolman CJ, Snyder M, SÃ¶ll D.
[200th anniversary of the Schola clinica Halensis]	Kaiser W, VÃ¶lker A.
Pharmacodynamics of gonadotropin-releasing hormone. 1. Effects of gonadotropin-releasing hormone pulse contour on pituitary luteinizing hormone secretion in vivo in sheep	Handelsman DJ, Cummins JT, Clarke IJ.
Mitochondrial DNA of the human malarial parasite Plasmodium falciparum	Gardner MJ, Bates PA, Ling IT, Moore DJ, McCready S, Gunasekera MB, Wilson RJ, Williamson DH.
Hydroxylapatite: an adjunct to cranial bone grafting	Matukas VJ, Clanton JT, Langford KH, Aronin PA.
Fast detection & modelling of the real osteoarthritic holes in the human knee with contour interpolated radial basis functions	Javaid Z, Unsworth CP, Boocock M, McNair P.
Channels at the catalytic site of glycogen phosphorylase b: binding and kinetic studies with the beta-glycosidase inhibitor D-gluconohydroximo-1,5-lactone N-phenylurethane	Barford D, Schwabe JW, Oikonomakos NG, Acharya KR, Hajdu J, Papageorgiou AC, Martin JL, Knott JC,...
Methodology for micro-CT data inflation using intravascular ultrasound images	Rigas GA, Athanasiou LS, Sakellarios AI, Exarchos TP, Siogkas PK, Naka KK, Panetta D, Pelosi G, M...
Structure of fatty acid synthetase from the Harderian gland of guinea pig. Proteolytic dissection and electron microscopic studies	Kitamoto T, Nishigai M, Sasaki T, Ikai A.
A novel instrument for separating large DNA molecules with pulsed homogeneous electric fields	Clark SM, Lai E, Birren BW, Hood L.
Fully automated assessment of left ventricular volumes and mass from cardiac magnetic resonance images	Marino M, Veronesi F, Corsi C.
The objective evaluation of alternative treatment plans: I. Images of regret	Shalev S, Bartel L, Therrien P, Hahn P, Carey M.
Automatic lumen contour detection in intravascular OCT images using Otsu binarization and intensity curve	Kim HM, Lee SH, Lee C, Ha JW, Yoon YR.
Trichloroacetic acid chemexfoliation (chemical peel) for extensive premalignant actinic damage of the face and scalp	Brodland DG, Roenigk RK.
Detection of exudates in fundus images using a Markovian segmentation model	Harangi B, Hajdu A.
Subperiosteal approach as an improved concept for correction of the aging face	Psillakis JM, Rumley TO, Camargos A.
Where to fix in rejuvenation surgeries?: tensile strength of the periosteum	Hwang K, Kim HJ, Han SH, Kim KY, Park JJ, Kim SK.
Severe acute pancreatitis after percutaneous biopsy of the pancreas	Mueller PR, Miketic LM, Simeone JF, Silverman SG, Saini S, Wittenberg J, Hahn PF, Steiner E, Form...
Aesthetic occiput augmentation using methylmethacrylate	Song YT.
Characterization of regional left ventricular contraction by curvature difference analysis	Marcus E, Barta E, Beyar R, Battler A, Rath S, Har-Zahav Y, Adam D, Lorente P, Sideman S.
Long-term quality-of-life improvement in gastric banding patients from body-contouring surgery	Lanthaler M, Mattesich M, Nehoda H, Puelzl P, Matiasek J, Nitto A, Pierer G, Kinzl J.
The superiorly based auricular flap	Hoffman HT, Bolz EA.
Interobserver and intermodality variability in GTV delineation on simulation CT, FDG-PET, and MR Images of Head and Neck Cancer	Anderson CM, Sun W, Buatti JM, Maley JE, Policeni B, Mott SL, Bayouth JE.
Clinico-histopathologic correlation of a successful glaucoma pump-shunt implant	Cameron JD, White TC.
The impact of perioperative hypothermia on plastic surgery outcomes: a multivariate logistic regression of 1062 cases	Constantine RS, Kenkel M, Hein RE, Cortez R, Anigian K, Davis KE, Kenkel JM.
Hyposmolar entrapping of a spin label into aged red cells	Lagercrantz C, Larsson T, Tollsten L, Jovall PA.
Jugular contour recognition by naming and timing descents	Constant J.
Tarsal sling: an essential stitch to prevent scleral show in lower blepharoplasty	Pascali M, Avantaggiato A, Brinci L, Cervelli V, Carinci F.
Experimental verification of cesium brachytherapy line source emission using a semiconductor detector	Metcalfe PE.
Commentary on: High superficial musculoaponeurotic system facelift with finger-assisted facial spaces dissection for Asian patients	Aston SJ.
Orthognathic surgery: a significant contribution to facial and dental esthetics	Turvey TA.
High superficial musculoaponeurotic system facelift with finger-assisted facial spaces dissection for Asian patients	Ryu MH, Moon VA.
An EPROM-based programmable contour generator for use in flow cytometry	Wheeless DM, Cambier JL, Wheeless LL.
The role of callosal connections in speech prosody	Klouda GV, Robin DA, Graff-Radford NR, Cooper WE.
Effect of repetitive intra-arterial infusion of bone marrow mononuclear cells in patients with no-option limb ischemia: the randomized, double-blind, placebo-controlled Rejuvenating Endothelial Progenitor Cells via Transcutaneous Intra-arterial Supplementation (JUVENTAS) trial	Teraa M, Sprengers RW, Schutgens RE, Slaper-Cortenbach IC, van der Graaf Y, Algra A, van der Twee...
Intraoral mucosal reconstruction with microvascular free jejunal autografts: an experimental study	Sheen R, Mitchell GM, MacLeod AM, O'Brien BM.
Source origin of a 50-msec latency auditory evoked field component in young schizophrenic men	Reite M, Teale P, Zimmerman J, Davis K, Whalen J, Edrich J.
Left ventricle segmentation in dynamic cardiac CT using random walks method	Lin YH, Lin KP, Huang SM, Lu HT, Lin TH, Huang TC.
Localization of monoclonal B-cell populations through the use of Komogorov-Smirnov D-value and reduced chi-square contours	Bagwell CB, Lovett EJ 3rd, Ault KA.
The CT and MR evaluation of lissencephaly	Byrd SE, Bohan TP, Osborn RE, Naidich TP.
Aged iPSCs display an uncommon mitochondrial appearance and fail to undergo in vitro neurogenesis	Masotti A, Celluzzi A, Petrini S, Bertini E, Zanni G, Compagnucci C.
Changes in the distribution of microtubules in rat Sertoli cells during spermatogenesis	Vogl AW.
Dynamic firing properties of type I spiral ganglion neurons	Davis RL, Crozier RA.
Thermoluminescence emission spectrometer	Prescott JR, Fox PJ, Akber RA, Jensen HE.
Yeast gene SRP1 (serine-rich protein). Intragenic repeat structure and identification of a family of SRP1-related DNA sequences	Marguet D, Guo XJ, Lauquin GJ.
Analysis of motion of the rectum during preoperative intensity modulated radiation therapy for rectal cancer using cone-beam computed tomography	Yamashita H, Takenaka R, Sakumi A, Haga A, Otomo K, Nakagawa K.
Masking with minimal contours: selective inhibition with low spatial frequencies	Gilden DL, MacDonald KE, Lasaga MI.
Non-rigid illusory contours and global shape transformations defined by spatiotemporal boundary formation	Erlikhman G, Xing YZ, Kellman PJ.
A comprehensive three-dimensional radiation treatment planning system	Mohan R, Barest G, Brewster LJ, Chui CS, Kutcher GJ, Laughlin JS, Fuks Z.
Lumbosacral plexus delineation, dose distribution, and its correlation with radiation-induced lumbosacral plexopathy in cervical cancer patients	Tunio M, Al Asiri M, Bayoumi Y, Abdullah O Balbaid A, AlHameed M, Gabriela SL, Amir O Ali A.
Closure of alveolar clefts with corticocancellous block grafts and marrow: a retrospective study	Demas PN, Sotereanos GC.
Esthetic crown lengthening with depigmentation using an 810 nm GaAlAs diode laser	Agrawal AA.
Cardiopulmonary effect of various inspiratory flow profiles during controlled mechanical ventilation in a porcine lung model	Smith RA, Venus B.
Rare complication of silicone fluid injection presenting as multiple calcification and skin defect in both legs: a case report	Lee JH, Choi HJ.
Management of extensive and difficult cranial defects	Guyuron B, Shafron M, Columbi B.
Structural and molecular basis for resistance to aminoglycoside antibiotics by the adenylyltransferase ANT(2â€³)-Ia	Cox G, Stogios PJ, Savchenko A, Wright GD.
Accumulation of polycyclic aromatic hydrocarbons (PAHs) in an urban snowpack	Boom A, Marsalek J.
Primary partial humeral head resurfacing: outcomes with the HemiCAP implant	Sweet SJ, Takara T, Ho L, Tibone JE.
Validation of the pellet coating process used for a new sustained-release theophylline formulation	Dietrich R, Brausse R.
Low-contrast visual acuity test for pediatric use	Regan D.
[Comparison of the whole breast target volume delineated according to surface marks, palpation and glandular tissue on CT images after breast-conserving surgery]	Xu M, Li J, Liu S, Wang S, Wang W, Li F, Liu T, Yu J.
Salvage of the severely injured ear	Turpin IM, Altman DI, Cruz HG, Achauer BM.
Optimization of ultrasound extraction of Alisma orientalis polysaccharides by response surface methodology and their antioxidant activities	Zhao ZY, Zhang Q, Li YF, Dong LL, Liu SL.
[A catheter for imaging the persistent ductus arteriosus]	Sievert H, NiemÃ¶ller E, Bussmann WD, Kober G, Kaltenbach M.
Clinicopathological analysis of near-tetraploidy/tetraploidy acute myeloid leukaemia	Pang CS, Pettenati MJ, Pardee TS.
Maternal depression and motherese: temporal and intonational features	Bettes BA.
Physical mapping of large DNA by chromosome fragmentation	Vollrath D, Davis RW, Connelly C, Hieter P.
Novel tools for stepping source brachytherapy treatment planning: enhanced geometrical optimization and interactive inverse planning	Dinkla AM, van der Laarse R, Koedooder K, Petra Kok H, van Wieringen N, Pieters BR, Bel A.
Neuromuscular thermography of the lumbar spine with CT correlation	Chafetz N, Wexler CE, Kaiser JA.
A GPU based high-resolution multilevel biomechanical head and neck model for validating deformable image registration	Neylon J, Qi X, Sheng K, Staton R, Pukala J, Manon R, Low DA, Kupelian P, Santhanam A.
Three-dimensional reconstruction of cells from serial sections and whole-cell mounts using multilevel contouring of stereo micrographs	Marko M, Leith A, Parsons D.
Multiscale bilateral filtering for improving image quality in digital breast tomosynthesis	Lu Y, Chan HP, Wei J, Hadjiiski LM, Samala RK.
Intraoperative imprint cytology of the thyroid gland with computer-assisted morphometric analysis of cell clusters	Masuda T, Tezuka F, Konno H, Togashi A, Itoh Y, Sugawara T.
The ANACONDA algorithm for deformable image registration in radiotherapy	Weistrand O, Svensson S.
Automated measurements on cell nuclei in tissue sections. Validation procedures	Claeys A, Van den Branden C, Roels F.
Toward accurate tooth segmentation from computed tomography images using a hybrid level set model	Gan Y, Xia Z, Xiong J, Zhao Q, Hu Y, Zhang J.
Gene cloning from yeast chromosome-specific mini-library. Isolation of the SRP1-related DNA sequence located on chromosome XV	Marguet D, Fantino E, Lauquin GJ.
Ponte osteotomies to treat major thoracic adolescent idiopathic scoliosis curves allow more effective corrective maneuvers	Pizones J, SÃ¡nchez-Mariscal F, ZÃºÃ±iga L, Izquierdo E.
Directionality of sound pressure transformation at the pinna of echolocating bats	Jen PH, Chen DM.
Enhancing the pulse contour analysis-based arterial stiffness estimation using a novel photoplethysmographic parameter	Jang DG, Park SH, Hahn M.
Contours of constant scattering angle	Hanson AL, Gigante GE, Meron M.
Serosal surfaces, mucin pools, and deposits, oh my: challenges in staging colorectal carcinoma	Frankel WL, Jin M.
Pulsed-field electrophoresis indicates larger-than-expected sizes for mycoplasma genomes	Pyle LE, Corcoran LN, Cocks BG, Bergemann AD, Whitley JC, Finch LR.
Adipose tissue derived stem cells: in vitro and in vivo analysis of a standard and three commercially available cell-assisted lipotransfer techniques	Domenis R, Lazzaro L, Calabrese S, Mangoni D, Gallelli A, Bourkoula E, Manini I, Bergamin N, Toff...
Measurement and modeling of COâ‚‚ solubility in natural and synthetic formation brines for COâ‚‚ sequestration	Zhao H, Dilmore R, Allen DE, Hedges SW, Soong Y, Lvov SN.
The Digital One-Abutment/One-Time Concept. A Clinical Report	Beuer F, Groesser J, Schweiger J, Hey J, GÃ¼th JF, Stimmelmayr M.
Ureteral stent insertion for gynecologic interstitial high-dose-rate brachytherapy	Demanes DJ, Banerjee R, Cahan BL, Lee SP, Park SJ, Fallon JM, Reyes P, Van TQ, Steinberg ML, Kamr...
Exploring Noninvasive Tricuspid dP/dt as a Marker of Right Ventricular Function	Singbal Y, Vollbon W, Huynh LT, Wang WY, Ng AC, Wahi S.
Measurement uncertainty analysis of low-dose-rate prostate seed brachytherapy: post-implant dosimetry	Gregory KJ, Pattison JE, Bibbo G.
A three-dimensional digital atlas of the dura mater based on human head MRI	Yang Z, Guo Z.
3D electrospun silk fibroin nanofibers for fabrication of artificial skin	Sheikh FA, Ju HW, Lee JM, Moon BM, Park HJ, Lee OJ, Kim JH, Kim DK, Park CH.
Generational inversions: 'working' for social reproduction amid HIV in Swaziland	Golomski C.
Use of an ultrasonic bone curette (Sonopet) in orbital and oculoplastic surgery	Vrcek I, Starks V, Mancini R, Gilliland G.
Introduction of a standardized multimodality image protocol for navigation-guided surgery of suspected low-grade gliomas	Mert A, Kiesel B, WÃ¶hrer A, MartÃ­nez-Moreno M, Minchev G, Furtner J, Knosp E, Wolfsberger S, Widh...
Serial versus parallel processing in mid-level vision: filling-in the details of spatial interpolation	Cox MA, Maier A.
[Face and neck lift using a superficial musculo-aponeuroÂ­tÂ­ic system (SMAS) plication: Radiological analysis of tissu displacement, a case report]	Clerico C, Dumas P, Fernandez J, Chignon-Sicard B.
Spatial variations of multiple off-axial targets for a single isocenter SRS treatment in Novalis Tx linac system	Kim S, Tseng TC, Morrow A.
Equivalent whole brain dose for patients undergoing gamma knife for multiple lesions	Jairam V, Chiang VL, Bond J, Yu JB.
Titin: quantitative mass measurements by scanning transmission electron microscopy and structural implications for the sarcomere matrix of skeletal muscle	Hainfeld JF, Wall JS, Wang K.
Restoration of finger extension and forearm contour utilizing a neurovascular latissimus dorsi free flap	Uhm KI, Shin KS, Lee YH, Lew JD.
Face-lift: the importance of redefining facial contours through facial liposuction	Daher JC, Cosac OM, Domingues S.
Anatomy of the round window. A histopathological study with a graphic reconstruction method	Okuno H, Sando I.
Intratendinous aponeurotic fibroma	Moskovich R, Posner MA.
Three-dimensional geometric analysis of the metacarpophalangeal joint	Tamai K, Ryu J, An KN, Linscheid RL, Cooney WP, Chao EY.
Does the 1980 ILO classification of pneumoconiosis need a facelift?	Kilburn KH.
Contours of maxillary molars studied in Australian aboriginals	Yamada H, Brown T.
[Status of the heart during a combined method of treating patients with stage I to II lymphogranulomatosis]	Astapov BM, Shakhtarina SV.
Coregulation of C3-hydroxyl versus C17-hydroxyl glucuronidation of beta-estradiol in pregnancy and after treatment with phenobarbital or ethinyl-estradiol	Connors S, Vore M.
Intermediate lymphocytic lymphoma of the salivary gland	Maeda H, Sasaki R, Kimoto H, Yamashita K, Matsunaga T, Aozasa K.
Left ventricular thrombus formation after first anterior wall acute myocardial infarction	Lamas GA, Vaughan DE, Pfeffer MA.
Bone mineral measurement: automated determination of midvertebral CT section	Kalender WA, Brestowsky H, Felsenberg D.
Effects of a sonographic technique for determining chest wall thickness in treatment planning for breast carcinoma	Cheung AY, Chang KS.
[Localization of glycoconjugates in tissues of mammals revealed by means of labeled lectins]	GaÄ­dar IuA, Berezin VA, Filippov IuA.
[Lymphoid nodules of the urinary bladder in man]	Sapin MR, Kakharov ZA.
An endostomal tracheostomy tube for leakproof retention of the Blom-Singer stomal valve	Barton D, DeSanto L, Pearson BW, Keith R.
Management of maxillary hypoplasia by Le Fort I osteotomy of the maxilla	Bromige MR.
The sonographic features and implications of fetal pleural effusions	Adams H, Jones A, Hayward C.
Synovial osteochondromatosis of the temporomandibular joint. An historical review with presentation of 3 cases	Norman JE, Stevenson AR, Painter DM, Sykes DG, Feain LA.
Three-dimensional visualization of velocity profiles in the ascending aorta in humans. A comparative study among normal aortic valves, St. Jude Medical and Starr-Edwards Silastic Ball valves	Paulsen PK, Hasenkam JM, StÃ¸dkilde-JÃ¸rgensen H, Albrechtsen O.
Porous hydroxyapatite as a bone graft substitute in maxillary augmentation. An histometric study	Holmes R, Hagler H.
Body surface isopotential mapping of permanent cardiac pacemaker spike amplitudes: a noninvasive method for detecting and localizing insulation failure	Rosengarten M, Funnell WR.
Subpopulation analysis of drug-induced cell-cycle delay in human tumor cells using 90 degrees light scatter	Epstein RJ, Watson JV, Smith PJ.
A characterization of the prosodic loss in Parkinson's disease	Darkins AW, Fromkin VA, Benson DF.
Experimental pretransfer expansion of free-flap donor sites: II. Physiology, histology, and clinical correlation	Leighton WD, Russell RC, Feller AM, Eriksson E, Mathur A, Zook EG.
Visual perception. Contours revealed by concealment	Braddick O.
Age-related modifications in rat cardiac phosphoglycerate kinase. Rejuvenation of the old enzyme by unfolding-refolding	ZÃºÃ±iga A, Gafni A.
Structure of the Tet repressor and Tet repressor-operator complexes in solution from electrooptical measurements and hydrodynamic simulations	Porschke D, Tovar K, Antosiewicz J.
Three-dimensional analysis of the whole axonal arbors originating from single CA2 pyramidal neurons in the rat hippocampus with the aid of a computer graphic technique	Tamamaki N, Abe K, Nojyo Y.
Insertion of transformation vector DNA into different chromosomal sites of Dictyostelium discoideum as determined by pulse field electrophoresis	Cole RA, Williams KL.
A contour-based topographic model for hydrological and ecological applications	Moore ID, O'Loughlin EM, Burch GJ.
Long contoured locking plate fixation of traumatic proximal humeral fractures with distal extension	George Malal JJ, Mayne AI, Arouri F, Noorani AM, Kent M, Smith M, Guisasola I, Brownson P.
Structural mechanics of the blowout fracture: numerical computer simulation of orbital deformation by the finite element method	Takizawa H, Sugiura K, Baba M, Tachisawa T, Kadoyama S, Kabayama T, Ohno H, Fuseya Y.
Spectrum factors relevant to phonetogram measurement	Gramming P, Sundberg J.
Mast cells in the ovary of Gallus gallus domesticus	Gupta SK, Gilbert AB.
Three-dimensional reconstruction of neurons in the lamprey spinal cord in whole-mount, using a confocal laser scanning microscope	WallÃ©n P, Carlsson K, Liljeborg A, Grillner S.
Aesthetic reconstruction of the severely disfigured burned face: a creative strategy for a "natural" appearance using pre-patterned autogenous free flaps	Rose EH.
Organization of auditory cortex in the albino rat: binaural response properties	Kelly JB, Sally SL.
Young systemic factors as a medicine for age-related neurodegenerative diseases	Katsimpardi L, Rubin LL.
[A new method of automatic cartography of EEG and evoked potentials. An addition to digital imaging diagnosis?]	Taghavy A, LÃ¶sslein H.
Interactions between real and subjective contours in the Bourdon illusion	Walker JT, Shank MD.
Value of the preservation of an osseous mandibular rim with a fibula free flap reconstruction	Cortese S, Phulpin B, Mastronicola R, Gangloff P, Guillet J, Roch M, Julien L, Verhaeghe JL, Doli...
Changes in vocal fundamental frequency at the segmental level: control during voiced fricatives	Baken RJ, Orlikoff RF.
Patterns of compensation of functional deficits of the knee joint in patients with juvenile idiopathic arthritis	Å»uk B, KsiÄ™Å¼opolska-OrÅ‚owska K.
Articulatory Fo perturbations and auditory feedback	TernstrÃ¶m S, Sundberg J, ColldÃ©n A.
Hematoma of the psoas muscle, in prostatic cancer patient: a case report	Almushayti Z.
The computer enhancement of digital grey-scale fluorography images	Cowen AR, Hartley PJ, Workman A.
[Total body irradiation for bone marrow transplantation: results of a national survey]	Inoue T, Mori T, Sugawara T, Iino Y, Masaoka T.
Brain Morphometry on Congenital Hand Deformities based on TeichmÃ¼ller Space Theory	Peng H, Wang X, Duan Y, Frey SH, Gu X.
A simple bone dust collector	Jackson IT, Sullivan C, Shiele UU.
Reversal of Methanol-Induced Blindness in Adults by Autologous Bone Marrow-Derived Stem Cells: A Case Series	Bansal H, Chaparia Y, Agrawal A, Koka PS.
Processed irradiated bovine cartilage for nasal reconstruction	Ersek RA, Delerm AG.
Antiaging Effects of an Intensive Mind and Body Therapeutic Program through Enhancement of Telomerase Activity and Adult Stem Cell Counts	Rao KS, Chakraharti SK, Dongare VS, Chetana K, Ramirez CM, Koka PS, Deb KD.
[Creating a Cupid's bow in lip deformities]	Vissarionov VA.
Review of computerized orthoptics with specific regard to convergence insufficiency	Cooper J.
Transient analysis of the Erlang A model	Knessl C, van Leeuwaarden JS.
[Sonography of the pancreas]	Dancygier H.
Half a Man: The Symbolism and Science of Paraplegic Impotence in World War II America	Linker B, Laemmli W.
Ruptured breast implant: computed tomographic and mammographic findings	Scott IR, MÃ¼ller NL, Fitzpatrick DG, Burhenne LJ.
An Interdisciplinary Approach in Rehabilitation of an Adult Mutilated Dentition with Multiple Missing Permanent Teeth--A Case Report	Agrawal S, Jose NP, Bandi RS, Jain N, Rodrigues SJ.
A microcomputer-based algorithm for digitized image simplification and information extraction	Aferzon J, Chau RI, Cowan DF.
Experimental Investigation on the Mechanical Behavior of Bovine Bone Using Digital Image Correlation Technique	Chen Y, Yang D, Ma Y, Tan X, Shi Z, Li T, Si H.
[ANATOMICAL PREPARATIONS IN MUSEUMS A SPECIAL CATEGORY OF CULTURAL HERITAGE]	Monza F, Licata M.
Validation of 3D surface reconstruction of vertebrae and spinal column using 3D ultrasound data--a pilot study	Nguyen DV, Vo QN, Le LH, Lou EH.
Comparison of the effects of carboxytherapy and radiofrequency on skin rejuvenation	Pinheiro NM, Crema VO, Millan BM, Carvalho FA, MendonÃ§a AC.
Evaluation of hematocrit interference with MyStar extra and seven competitive devices	Demircik F, Ramljak S, Hermanns I, PfÃ¼tzner A, PfÃ¼tzner A.
Injecting botulinum toxin at different depths is not effective for the correction of eyebrow asymmetry	Sneath J, Humphrey S, Carruthers A, Carruthers J.
Patient-reported outcomes after incobotulinumtoxinA treatment for upper facial wrinkles	Streker M, Luebberding S, Krueger N, Harrington L, Kerscher M.
Interfractional variations of tumor centroid position and tumor regression during stereotactic body radiotherapy for lung tumor	Sun Y, Lu Y, Cheng S, Guo W, Ye K, Zhao H, Zheng X, Li D, Wang S, Yang C, Ge H.
Concise review: hematopoietic stem cell aging and the prospects for rejuvenation	Wahlestedt M, Pronk CJ, Bryder D.
Ultrasonographic renal volume measurements in early autosomal dominant polycystic disease: comparison with CT-scan renal volume calculations	Hammoud S, Tissier AM, Elie C, Pousset M, Knebelman B, Joly D, HÃ©lÃ©non O, Correas JM.
Increased fibroblast proliferation and activity after applying intense pulsed light 800-1200 nm	Cuerda-Galindo E, DÃ­az-Gil G, Palomar-Gallego MA, Linares-GarcÃ­aValdecasas R.
The politics of relative deprivation: A transdisciplinary social justice perspective	Fu M, Exeter DJ, Anderson A.
A Genetic-Algorithm-Based Explicit Description of Object Contour and its Ability to Facilitate Recognition	Wei H, Tang XS.
Bayesian Multiscale Modeling of Closed Curves in Point Clouds	Gu K, Pati D, Dunson DB.
Cerebral hypoperfusion is exaggerated with an upright posture in heart failure: impact of depressed cardiac output	Fraser KS, Heckman GA, McKelvie RS, Harkness K, Middleton LE, Hughson RL.
[Clinical effect of functional repair of bilateral cleft lip in 66 patients]	Li M, Jiang HB, Yuan H, DU YF, Wu YN, Wan LZ.
Ultrasound in gout: a useful tool for following urate-lowering therapy	Ottaviani S, Gill G, Aubrun A, Palazzo E, Meyer O, DieudÃ© P.
Image-guided radiation therapy for prostate cancer: A computed tomography-based assessment of fiducial marker migration between placement and 7 days	Kumar KA, Wu T, Tonlaar N, Stepaniak C, Yenice KM, Liauw SL.
User-guided segmentation of preterm neonate ventricular system from 3-D ultrasound images using convex optimization	Qiu W, Yuan J, Kishimoto J, McLeod J, Chen Y, de Ribaupierre S, Fenster A.
The effect of prosthetic radial head geometry on the distribution and magnitude of radiocapitellar joint contact pressures	Bachman DR, Thaveepunsan S, Park S, Fitzsimmons JS, An KN, O'Driscoll SW.
Material perception of a kinetic illusory object with amplitude and frequency changes in oscillated inducer motion	Masuda T, Matsubara K, Utsumi K, Wada Y.
Intramyocardial strain estimation from cardiac cine MRI	Elnakib A, Beache GM, Gimel'farb G, El-Baz A.
Multifractal properties of a closed contour: a peek beyond the shape analysis	Duarte-Neto P, StoÅ¡iÄ‡ B, StoÅ¡iÄ‡ T, Lessa R, MiloÅ¡eviÄ‡ MV, Stanley HE.
Lung granuloma mimicking pulmonary arteriovenous malformation: Report of a case	Ichiki Y, Kawasaki J, Hamatsu T, Suehiro T, Koike M, Tanaka F, Sugimachi K.
Optic disc topography in Malay patients with normal-tension glaucoma and primary open-angle glaucoma	Adlina AR, Alisa-Victoria K, Shatriah I, Liza-Sharmini AT, Ahmad MS.
Validation of a rapid, semiautomatic image analysis tool for measurement of gastric accommodation and emptying by magnetic resonance imaging	Banerjee S, Dixit S, Fox M, Pal A.
Dermo-Fascial Suspension for Better Contouring and Long Lasting Results in Reduction Mammoplasty	Abdelaal MM, Aboelatta YA.
Mesotherapy with an Intradermal Hyaluronic Acid Formulation for Skin Rejuvenation: An Intrapatient, Placebo-Controlled, Long-Term Trial Using High-Frequency Ultrasound	Tedeschi A, Lacarrubba F, Micali G.
The Accuracy of Computer Image-Guided Template for Mandibular Angle Ostectomy	Ye N, Long H, Zhu S, Yang Y, Lai W, Hu J.
Infection in face-lift surgery: an evidence-based approach to infection prevention	Dauwe PB, Pulikkottil BJ, Scheuer JF, Stuzin JM, Rohrich RJ.
Integrating SOMs and a Bayesian classifier for segmenting diseased plants in uncontrolled environments	HernÃ¡ndez-RabadÃ¡n DL, Ramos-Quintana F, Guerrero Juk J.
Contribution of a luminance-dependent S-cone mechanism to non-assimilative color spreading in the watercolor configuration	Kimura E, Kuroki M.
An anthropomorphic phantom study of brain dopamine transporter SPECT images obtained using different SPECT/CT devices and collimators	Maebatake A, Sato M, Kagami R, Yamashita Y, Komiya I, Himuro K, Baba S, Sasaki M.
Usability study of the EduMod eLearning Program for contouring nodal stations of the head and neck	Deraniyagala R, Amdur RJ, Boyer AL, Kaylor S.
Cranial tip suture in nasal tip contouring	Kovacevic M, Wurm J.
Adverse effects of fillers and their histopathology	Haneke E.
Proposal of a post-prostatectomy clinical target volume based on pre-operative MRI: volumetric and dosimetric comparison to the RTOG guidelines	Croke J, Maclean J, Nyiri B, Li Y, Malone K, Avruch L, Kayser C, Malone S.
Severe Ebola virus disease with vascular leakage and multiorgan failure: treatment of a patient in intensive care	Wolf T, Kann G, Becker S, Stephan C, Brodt HR, de Leuw P, GrÃ¼newald T, Vogl T, Kempf VA, Keppler ...
Sarcomas of the breast: a clinico-pathological study of 67 patients with long term follow-up	Christensen L, SchiÃ¸dt T, Blichert-Toft M, Hansen JP, Hansen OH.
Monocular diplopia accompanying ordinary refractive errors	Coffeen P, Guyton DL.
Analysis of cephalexin from canine skin biopsy by liquid chromatography with ultraviolet-visible photodiode-array detection	Tyczkowska K, Aronson AL.
Response of leaf ontogeny and photosynthetic activity to reproductive growth in cotton	Wells R.
Reference dose rates for single- and double-plane 192Ir implants	Saw CB, Suntharalingam N.
Frequency dependence of synchronization of cochlear nerve fibers in the alligator lizard: evidence for a cochlear origin of timing and non-timing neural pathways	Rose C, Weiss TF.
Subcutaneous anterior hairline forehead rhytidectomy	Guyuron B, Davies B.
Organization of auditory cortex in the albino rat: sound frequency	Sally SL, Kelly JB.
[Method of radionuclide determination of the right ventricular ejection fraction]	Karalkin AV, SuleÄ­manova MS, Soshin LD, Fedorova GIu.
Reaction time and strength in pregnant and nonpregnant employed women	Masten WY, Smith JL.
Burn area measurement by computerized planimetry	Scott-Conner CE, Clarke KM, Conner HF.
Nuclear roundness factor measurement for assessment of prognosis of patients with prostatic carcinoma. I. Testing of a digitization system	Mohler JL, Partin AW, Lohr WD, Coffey DS.
Nuclear roundness factor measurement for assessment of prognosis of patients with prostatic carcinoma. II. Standardization of methodology for histologic sections	Mohler JL, Partin AW, Epstein JI, Lohr WD, Coffey DS.
Abnormalities of fetal cranial contour in sonographic detection of spina bifida: evaluation of the "lemon" sign	Nyberg DA, Mack LA, Hirsch J, Mahony BS.
An unusual, deep lingual hemorrhage as a consequence of ligature strangulation	Sperry K.
Adrenocortical carcinoma in infancy. Report of a case with immunohistochemical and ultrastructural studies	Nishikawa T, Kasajima T, Kajita A, Yamakawa M, Mabuchi G, Orihata H, Shibata T, Nakazawa M.
A morphologically distinct candidate for an epithelial stem cell in mouse mammary gland	Smith GH, Medina D.
[Process formation and dynamics of the spreading of cultured cells on an extracellular matrix of fibroblasts]	Domnina LV, Liubimov AV, Vasil'ev IuM.
Furcation topography of the maxillary and mandibular first molars	SvÃ¤rdstrÃ¶m G, WennstrÃ¶m JL.
Microfilaments and FSH stimulation of rat granulosa cell steroidogenesis in vitro	Tsang BK, Li M, Carnegie JA.
Total body irradiation: a specialised unit	Ball GA.
Banked bone grafting for bone defect repair--clinical evaluation of bone union and graft incorporation	Itoman M, Sasamoto N, Yamamoto M.
[Regional characteristics of the organization of the aortic endothelium (a quantitative analysis)]	Gusev SA, Baryshnikova NA, ZhukotskiÄ­ AV, PiatetskiÄ­ AA, Kogan EM.
[The painful hip--diagnostic possibilities of sonography]	DÃ¶rr U, Zieger M, Hauke H.
Porous hydroxyapatite as a bone graft substitute in cranial reconstruction: a histometric study	Holmes RE, Hagler HK.
Origin of ascending projections to an isofrequency region of the mustache bat's inferior colliculus	Ross LS, Pollak GD, Zook JM.
[Study of profile analysis on urinary free steroids using high performance liquid chromatography with spectrophotometric scanning by photodiode array--application of Girard reagent T for sample preparation]	Toya K.
Circulating cerebriform lymphoid cells (Sezary-type cells) in a B-cell malignant lymphoma	O'Briain DS, Lawlor E, Sarsfield P, Cooney C, Blaney CH, Sullivan FJ.
Rejuvenate elderly health care policies	Somers AR.
[Age-related changes in the ultrastructural organization of the human gingival epithelium]	Kovalev EV, Gusev SA.
The gill arch of the striped bass, Morone saxatilis. III. Morphology of the basal lamina as revealed by various ultrasonic microdissection procedures	King JA, Hossler FE.
A computer program for automatic plotting of isopotential contours in CNS	Cinelli AR, Ferreyra-Moyano H.
Some proprioceptive influences on the perceptual representation of body shape and orientation	Lackner JR.
Clinical assessment of Zyplast Implant: a year of experience for soft tissue contour correction	Elson ML.
A comparison and cost analysis of cranioplasty techniques: autologous bone versus custom computer-generated implants	Gilardino MS, Karunanayake M, Al-Humsi T, Izadpanah A, Al-Ajmi H, Marcoux J, Atkinson J, Farmer JP.
Eruptive keratoacanthomas as a complication of fractionated CO2 laser resurfacing and combination therapy with imiquimod and intralesional methotrexate	Panther D, Nino T, Macknet KD Jr, Macknet C.
Long-range Fourier domain optical coherence tomography of the pediatric subglottis	Volgger V, Sharma GK, Jing JC, Peaks YS, Loy AC, Lazarow F, Wang A, Qu Y, Su E, Chen Z, Ahuja GS,...
Extended field intensity modulated radiation therapy for gynecologic cancers: Is the risk of duodenal toxicity high?	Xu KM, Rajagopalan MS, Kim H, Beriwal S.
Cyclic generalized projection MRI	Sarty GE.
Exploiting information geometry to improve the convergence of nonparametric active contours	Pereyra M, Batatia H, McLaughlin S.
An integrated experimental and theoretical investigation of the vibrational modes and molecular structure of a chelate, tetraaqua cysteine aluminum(III)	TenÃ³rio T, TenÃ³rio A.
The correlation of morphological features of chest computed tomographic scans with clinical characteristics of thymoma	Zhao Y, Chen H, Shi J, Fan L, Hu D, Zhao H.
Assessing cumulative dose distributions in combined radiotherapy for cervical cancer using deformable image registration with pre-imaging preparations	Abe T, Tamaki T, Makino S, Ebara T, Hirai R, Miyaura K, Kumazaki Y, Ohno T, Shikama N, Nakano T, ...
Optimal contouring of seminal vesicle for definitive radiotherapy of localized prostate cancer: comparison between EORTC prostate cancer radiotherapy guideline, RTOG0815 protocol and actual anatomy	Qi X, Gao XS, Asaumi J, Zhang M, Li HZ, Ma MW, Zhao B, Li FY, Wang D.
Persistence-length renormalization of polymers in a crowded environment of hard disks	SchÃ¶bl S, Sturm S, Janke W, Kroy K.
Patients' Perceptions of Trichiasis Surgery: Results from the Partnership for Rapid Elimination of Trachoma (PRET) Surgery Clinical Trial	Oktavec KC, Cassard SD, Harding JC, Othman MS, Merbs SL, West SK, Gower EW.
Successful rehabilitation of partial edentulous maxilla and mandible with new type of implants: molecular precision implants	Danza M, Lauritano D, Carinci F.
Results of 1 year of clinical experience with independent dose calculation software for VMAT fields	Colodro JF, Berna AS, Puchades VP, Amores DR, BaÃ±os MA.
An "enigmatic" L-carnosine (Î²-alanyl-L-histidine)? Cell proliferative activity as a fundamental property of a natural dipeptide inherent to traditional antioxidant, anti-aging biological activities: balancing and a hormonally correct agent, novel patented oral therapy dosage formulation for mobil...	Babizhayev MA, Yegorov YE.
Quantification of global cerebral atrophy in multiple sclerosis from 3T MRI using SPM: the role of misclassification errors	Dell'Oglio E, Ceccarelli A, Glanz BI, Healy BC, Tauhid S, Arora A, Saravanan N, Bruha MJ, Vartani...
A multicenter, randomized, double-blind clinical study to evaluate the efficacy and safety of PP-501-B in correction of nasolabial folds	Park KY, Ko EJ, Kim BJ, Kim MN, Hong CK, Chang SE, Won CH, Lee YW.
Anatomy of facial and trigeminal nerve branches associated with the corrugator supercilii muscle: microdissection and modified Sihler staining	Yang HJ, Gil YC, Lee HY.
Computer-Aided Diagnosis for Distinguishing Pancreatic Mucinous Cystic Neoplasms From Serous Oligocystic Adenomas in Spectral CT Images	Li C, Lin X, Hui C, Lam KM, Zhang S.
Predictors of body appearance cognitive distraction during sexual activity in a sample of men with ED	Pascoal PM, Raposo CF, Oliveira LB.
A case of intramuscular myxoma presenting as a swollen shoulder: a case report	Kemah B, Soylemez MS, Ceyran B, Åženol S, Mutlu S, Ã–zkan K.
Relaxation of a hydrophilic polymer induced by moisture desorption through the glass transition	Zhang X, Hu H, Guo M.
A Social Evaluation of Perception on Body Contouring Surgery by Turkish Male Aesthetic Surgery Patients	Ozel B, Sezgin B, Guney K, Latifoglu O, Celebi C.
Intra-parotid dermoid cyst: excision through a face lift incision	Shakeel M, Keh SM, Chapman A, Hussain A.
[Source apportionment of soil heavy metals in Jiapigou goldmine based on the UNMIX model]	Ai JC, Wang N, Yang J.
Obtaining ready-to-eat blue corn expanded snacks with anthocyanins using an extrusion process and response surface methodology	Escalante-Aburto A, RamÃ­rez-Wong B, Torres-ChÃ¡vez PI, LÃ³pez-Cervantes J, Figueroa-CÃ¡rdenas Jde D,...
Orientation columns in the mouse superior colliculus	Feinberg EH, Meister M.
Comparison of pulse contour analysis by Pulsioflex and Vigileo to measure and track changes of cardiac output in critically ill patients	Monnet X, Vaquer S, Anguel N, Jozwiak M, Cipriani F, Richard C, Teboul JL.
Long pulsed 1064 nm Nd:YAG laser treatment for wrinkle reduction and skin laxity: evaluation of new parameters	Hong JS, Park SY, Seo KK, Goo BL, Hwang EJ, Park GY, Eun HC.
Morphology of the ampullae of Lorenzini in juvenile freshwater Carcharhinus leucas	Whitehead DL, Gauthier AR, Mu EW, Bennett MB, Tibbetts IR.
Squamous cell carcinoma presenting as a refilled thin-walled cavity in lung: a case report	Lu M, Zhu X, Liu C, Cao B, Yao W, Chen Y.
Correlation of esophageal pressure-flow analysis findings with bolus transit patterns on videofluoroscopy	Omari TI, Szczesniak MM, Maclean J, Myers JC, Rommel N, Cock C, Cook IJ.
Automatic and accurate reconstruction of distal humerus contours through B-Spline fitting based on control polygon deformation	Mostafavi K, Tutunea-Fatan OR, Bordatchev EV, Johnson JA.
3D vasculature segmentation using localized hybrid level-set method	Hong Q, Li Q, Wang B, Li Y, Yao J, Liu K, Wu Q.
Expression of transforming growth factor-Î² after different non-invasive facial rejuvenation modalities	El-Domyati M, El-Ammawi TS, Medhat W, Moawad O, Mahoney MG, Uitto J.
From local to global processing: the development of illusory contour perception	Nayar K, Franchak J, Adolph K, Kiorpes L.
Life history: mother-specific proteins that promote aging	Zhou C, Li R, Kennedy BK.
Musculoskeletal disorders and working conditions among Iranian nursing personnel	Arsalani N, Fallahi-Khoshknab M, Josephson M, LagerstrÃ¶m M.
A conditioned visual orientation requires the ellipsoid body in Drosophila	Guo C, Du Y, Yuan D, Li M, Gong H, Gong Z, Liu L.
[Clinical observation of the reliability of gingival contour by using temporary crown after loading 1 year]	Wu MJ, Zhang XH, Zou LD, Liang F.
[New aspects in surgery of the nasal tip]	Kovacevic M, Wurm J.
[Application study of vertebral column metastasis tumor with embedment of Â¹Â²âµI by CT guide]	Wang Q, Hu X, Li Z.
Automatic classification of canine PRG neuronal discharge patterns using K-means clustering	Zuperku EJ, Prkic I, Stucke AG, Miller JR, Hopp FA, Stuth EA.
A retrospective analysis of the relationship between rhinosinusitis and sinus lift dental implantation	Kayabasoglu G, Nacar A, Altundag A, Cayonu M, Muhtarogullari M, Cingi C.
Isolated bilateral zygomatic complex and zygomatic arch fractures with oral submucous fibrosis: an unusual and rare case report	Meyyappan A, Vijayparthiban S, Semmia M.
Various applications of deep temporal fascia in rhinoplasty	Park SW, Kim JH, Choi CY, Jung KH, Song JW.
Too Fit To Fracture: outcomes of a Delphi consensus process on physical activity and exercise recommendations for adults with osteoporosis with or without vertebral fractures	Giangregorio LM, McGill S, Wark JD, Laprade J, Heinonen A, Ashe MC, MacIntyre NJ, Cheung AM, Ship...
Flapless alveolar ridge preservation utilizing the "socket-plug" technique: clinical technique and review of the literature	Kotsakis G, Chrepa V, Marcou N, Prasad H, Hinrichs J.
SERI Surgical Scaffold as an Adjunct for Circumferential Abdominoplasty and Lower Body Lift	Kornstein A.
Atypical CT Findings in Plexiform Ameloblastoma	Arora KS, Binjoo N, Modgil R, Negi LS, Kaur P.
Spontaneous otoacoustic emissions in a nonhuman primate. I. Basic features and relations to other emissions	Martin GK, Lonsbury-Martin BL, Probst R, Coats AC.
Aging: a non-regulated process	Segal J.
Mammobarography: a possible method of mass breast screening	Gentle CR.
A 1988 perspective on the Galveston technique of pelvic fixation	Allen BL Jr, Ferguson RL.
Analysis of discontinuity in visual contours in area 19 of the cat	Saito H, Tanaka K, Fukada Y, Oyamada H.
Light resistance and stretching exercise in elderly women: effect upon flexibility	Raab DM, Agre JC, McAdam M, Smith EL.
Nasal encephaloceles: definitive one-stage reconstruction	Sargent LA, Seyfer AE, Gunby EN.
Doppler echocardiographic determination of the pressure gradient in hypertrophic cardiomyopathy	Sasson Z, Yock PG, Hatle LK, Alderman EL, Popp RL.
Potential for improvement in radiation therapy	Suit HD, Becht J, Leong J, Stracher M, Wood WC, Verhey L, Goitein M.
Selective microvascular procedures in oculoplastic surgery	Colen SR.
Use of facial osteotomies for aesthetic and reconstructive contouring	Powell NB.
Invasion of laryngeal cartilage by cancer: comparison of CT and MR imaging	Castelijns JA, Gerritsen GJ, Kaiser MC, Valk J, van Zanten TE, Golding RG, Meyer CJ, van Hattum L...
The cessation of cervical nerve root pain following modified SMAS rhytidectomy	Toranto IR.
A prosthesis to camouflage indented scars	Gault DT, Thomas K.
Temporalis fascia grafts for facial and nasal contour augmentation	Miller TA.
Direct provisional restoration technique	Deines DN.
A Comparative Study of Contemporary Color Tongue Image Extraction Methods Based on HSI	Zhu M, Du J, Ding C.
Quantitative optical coherence tomography analysis for late in-stent restenotic lesions	Fu Q, Suzuki N, Kozuma K, Miyagawa M, Nomura T, Kawashima H, Shiratori Y, Ishikawa S, Kyono H, Is...
Automatic segmentation of the nasal cavity and paranasal sinuses from cone-beam CT images	Bui NL, Ong SH, Foong KW.
Otolith patterns of rockfishes from the northeastern Pacific	Tuset VM, Imondi R, Aguado G, Otero-Ferrer JL, Santschi L, Lombarte A, Love M.
Analysis of intrafractional organ motion by megavoltage computed tomography in patients with lung cancer treated with image-guided stereotactic body radiotherapy using helical tomotherapy	Aibe N, Yamazaki H, Nishimura T, Oota Y, Iwama K, Nakamura S, Ikeno H, Yoshida K, Okabe H, Yamada K.
Long-term use of the Fogli temporal lift technique	Verpaele AM, Tonnard PL, Hamdi M.
Comparing velocity and fluid shear stress in a stenotic phantom with steady flow: phase-contrast MRI, particle image velocimetry and computational fluid dynamics	Khodarahmi I.
Acute siliconomas of the face triggered by skin rejuvenation mesotherapy with low weight hyaluronic acid: surgical treatment and pathogenetic hypothesis	Gualdi G, Monari P, Crotti S, Calzavara-Pinton P.
Molecular modelling studies of sirtuin 2 inhibitors using three-dimensional structure-activity relationship analysis and molecular dynamics simulations	Chuang YC, Chang CH, Lin JT, Yang CN.
Erratum: Smile rejuvenation: A case report: Erratum	Gopikrishna V.
LiDCO-based fluid management in patients undergoing hip fracture surgery under spinal anaesthesia: a randomized trial and systematic review	Moppett IK, Rowlands M, Mannings A, Moran CG, Wiles MD and NOTTS Investigators.
A journey to uncharted territory: new technical frontiers in studying tumor-stromal cell interactions	Guldner IH, Zhang S.
Automatic segmentation of the left ventricle in cardiac MRI using local binary fitting model and dynamic programming techniques	Hu H, Gao Z, Liu L, Liu H, Gao J, Xu S, Li W, Huang L.
Artery length sensitivity in patient-specific cerebral aneurysm simulations	Hodis S, Kargar S, Kallmes DF, Dragomir-Daescu D.
Healing of the Achilles tendon in rabbits--evaluation by magnetic resonance imaging and histopathology	Tavares WC Jr, de Castro UB, Paulino E Jr, Vasconcellos Lde S, Madureira AP, MagalhÃ£es MA, Mendes...
Development of a standardized method for contouring the larynx and its substructures	Choi M, Refaat T, Lester MS, Bacchus I, Rademaker AW, Mittal BB.
Vibrational spectroscopic and DFT calculation studies of 2-amino-7-bromo-5-oxo-[1]benzopyrano [2,3-b]pyridine-3 carbonitrile	Premkumar S, Jawahar A, Mathavan T, Kumara Dhas M, Milton Franklin Benial A.
An alternative explanation for abnormal globe contour	Tabakin ER, Dean AJ, Panebianco N.
Deformable image registration for defining the postimplant seroma in permanent breast seed implant brachytherapy	Hilts M, Batchelar D, Rose J, Crook J.
AMPK-dependent autophagic activation is probably involved in the mechanism of resveratrol exerting therapeutic effects for Alzheimer's disease	Wang ZG, Yang C, Zhu B, Hua F.
Posterior-only spinal release combined with derotation, translation, segmental correction, and an in situ rod-contouring technique for treatment of severe and rigid scoliosis	Shen F, Zhou B, Li Q, Li M, Wang Z, Li Q, Ran B.
Genotype-Phenotype Correlations in Apical Variant Hypertrophic Cardiomyopathy	Towe EC, Bos JM, Ommen SR, Gersh BJ, Ackerman MJ.
Computer modeling and ex vivo experiments with a (saline-linked) irrigated electrode for RF-assisted heating	Arenas J, Perez JJ, Trujillo M, Berjano E.
Accuracy and user performance evaluation of a blood glucose monitoring system	Caswell M, Frank J, Viggiani MT, Pardo S, Dunne N, Warchal-Windham ME, Morin R.
Comparison of the physical aging behavior of a colloidal glass after shear melting and concentration jumps	Peng X, McKenna GB.
Evaluation of dosimetric misrepresentations from 3D conventional planning of liver SBRT using 4D deformable dose integration	Yeo UA, Taylor ML, Supple JR, Siva S, Kron T, Pham D, Franich RD.
Using shape contexts method for registration of contra lateral breasts in thermal images	Etehadtavakol M, Ng EY, Gheissari N.
Image-based brachytherapy for cervical cancer	Vargo JA, Beriwal S.
Autoimmune pancreatitis: Multimodality non-invasive imaging diagnosis	Crosara S, D'Onofrio M, De Robertis R, Demozzi E, Canestrini S, Zamboni G, Pozzi Mucelli R.
Treatment of scoliosis in the adult thoracolumbar spine with special reference to fusion to the sacrum	Kostuik JP.
Demonstration of restrictive ventricular physiology by Doppler echocardiography	Appleton CP, Hatle LK, Popp RL.
The Galveston experience with L-rod instrumentation for adolescent idiopathic scoliosis	Allen BL Jr, Ferguson RL.
Wisconsin and other instrumentation for posterior spinal fusion	Phillips WA, Hensinger RN.
Peripheral nerves of the extremities: imaging with US	Fornage BD.
T-cell-mediated cytolysis: analysis of killer and target cell deformability and deformation during conjugate formation	Foa C, MÃ¨ge JL, Capo C, Benoliel AM, Galindo JR, Bongrand P.
Computed tomography in the evaluation of lymphoma of the uterine cervix	Miketic LM, Carroll R, Harris NL, Linggood RM.
A hidden-line algorithm for graphical reconstruction of serially sectioned objects	Vanden Berghe W, Aerts P.
Use of mucogingival surgical procedures to enhance esthetics	Allen EP.
An electrophoretic karyotype of Neurospora crassa	Orbach MJ, Vollrath D, Davis RW, Yanofsky C.
Establishing esthetic contours of the partially edentulous ridge	Reel DC.
Wet and dry deposition of Chernobyl releases	Clark MJ, Smith FB.
Scatter intensity mapping of laser-illuminated coating defects	Moran MB, Kuo RH, Marrs CD.
Determination and modeling of the 3-D gradient refractive indices in crystalline lenses	Chan DY, Ennis JP, Pierscionek BK, Smith G.
Characterization of native and modified extensin monomers and oligomers by electron microscopy and gel filtration	Heckman JW, Terhune BT, Lamport DT.
Surface morphology of human airway mucosa: normal, carcinoma or cystic fibrosis	Jeffery PK, Brain AP.
Nuclear shaping in spermatids of the Thai leaf frog Megophrys montana	Asa CS, Phillips DM.
Radiation therapy treatment planning using concurrent programming	Kalet IJ, Jacky JP.
Anatomical alar reconstruction with staged nasolabial flap	Redman RD, Olshansky K.
A new approach to evaluation and surgery of the malar complex	Powell NB, Riley RW, Laub DR.
Evaluation of vertical vibration given to the human foot	Miwa T.
Regional left ventricular wall motion in pacing induced angina	Dawson JR, Gibson DG.
Morphology of surface synoviocytes in situ at normal and raised joint pressure, studied by scanning electron microscopy	McDonald JN, Levick JR.
The PAR IS 2000: a new system for retinal digital image analysis	Varma R, Spaeth GL.
[Structure of functional scintigraphic images during the development of gallbladder bile reflux into the intrahepatic ducts]	Gorin VV, Tsyplaev VA, Ivanov IuN, Volodin VM.
Diagnosis of dorsal and palmar rotation of the lunate on a frontal radiograph	Cantor RM, Braunstein EM.
Pantopaque mimicking spinal lipoma: MR pitfall	Suojanen J, Wang AM, Winston KR.
Reconstruction of mandibular defects with metallic prostheses and microvascular jejunal autografts: an experimental study	Sheen R, MacLeod AM, Mitchell GM, O'Brien BM.
On the elasticity of cytoskeletal networks	Nossal R.
Influence of site of regional ischemia on LV cavity shape change in dogs	Marino P, Kass D, Lima J, Maughan WL, Graves W, Weiss JL.
Fibroblasts induce the assembly of the macromolecules of the basement membrane	Delvoye P, Pierard D, Noel A, Nusgens B, Foidart JM, Lapiere CM.
Facial liposuction and microlipoinjection	Asken S.
Shoulder arthrodesis using a pelvic-reconstruction plate. A report of eleven cases	Richards RR, Sherman RM, Hudson AR, Waddell JP.
Aneurysm of the rabbit common carotid artery induced by periarterial application of calcium chloride in vivo	Gertz SD, Kurgan A, Eisenberg D.
Clinical suppression and amblyopia	Holopigian K, Blake R, Greenwald MJ.
Solitary pulmonary nodules. CT-bronchoscopic correlation	Naidich DP, Sussman R, Kutcher WL, Aranda CP, Garay SM, Ettenger NA.
Irradiated homologous cartilage grafts. Long-term results	Welling DB, Maves MD, Schuller DE, Bardach J.
Anterior cruciate ligament tears: MR imaging compared with arthroscopy and clinical tests	Lee JK, Yao L, Phelps CT, Wirth CR, Czajka J, Lozman J.
Vascular anatomy of the upper extremity muscles	Parry SW, Ward JW, Mathes SJ.
Occlusion as the cause of undiagnosed pain	Klineberg I.
Speech compensation for prosthodontically created palatal asymmetries	Hamlet SL.
Correction of left ventricular asynchrony by coronary artery surgery	Gibson DG, Greenbaum RA, Pridie RB, Yacoub MH.
Relationship of first primary palatine rugae to the maxillary canines in man	Grove HF, Christensen LV.
Polyethylene-lead tissue compensators for megavoltage radiotherapy	Spicka J, Fleury K, Powers W.
[Meniscus preserving interventions of the knee joint]	Paar O.
Evidence of orbital deformation in indirect optic nerve injury. Weight lifter's optic neuropathy	Purvin V.
The rib cage and abdominal components of respiratory system compliance in tetraplegic patients	Goldman JM, Williams SJ, Denison DM.
Construction of three-dimensional compensators using a simplified moirÃ© camera	Chu JC, Larsen RR.
The antigenic index: a novel algorithm for predicting antigenic determinants	Jameson BA, Wolf H.
Preoperative adjuvant chemotherapy in the treatment of cervical cancer stage Ib, IIa, and IIb with bulky tumor	Kim DS, Moon H, Hwang YY, Cho SH.
Porous titania surfaces on titanium with hierarchical macro- and mesoporosities for enhancing cell adhesion, proliferation and mineralization	Han G, MÃ¼ller WE, Wang X, Lilja L, Shen Z.
Phytochemistry, pharmacology and medicinal properties of Phyllanthus emblica Linn	Gaire BP, Subedi L.
A novel animal model treated with tooth extraction to repair the full-thickness defects in the mandible of rabbits	Cheng G, Li Z, Wan Q, Lv K, Li D, Xing X, Li Z.
[Condition of the proximal portion of the thrombus in varicophlebitis of the great saphenous vein]	Tsukanov IuT, Tsukanov AIu, NikolaÄ­chuk AI.
Idiopathic Intracranial Hypertension: Diagnostic Accuracy of the Transverse Dural Venous Sinus Attenuation on CT Scans	Ibrahim YA, Mironov O, Deif A, Mangla R, Almast J.
A Comparasion in Graft Resorption between Three Techniques of Diced Cartilage Using Surgical Blade, Electrical Grinder and Grater in Rabbit	Manafi A, Sabet M, Emami A, Vasei M, Mosavi J, Manafi A, Hamedi ZS, Manafi F, Mehrabani G, Manafi N.
Correction of a contour deformity associated with frontal pneumosinus dilatans using surgical navigation technology	Ricci JA, Desai NS, Vendemia N.
Automatic Vessel Shade-Robust Segmentation of Retinal Layers in OCT Images	GonzÃ¡lez-LÃ³pez A, Ortega M, Penedo MG, CharlÃ³n P.
Improved procedures and comparative results for video-assisted thoracoscopic extended thymectomy for myasthenia gravis	Nakagiri T, Inoue M, Shintani Y, Funaki S, Kawamura T, Minami M, Ohta M, Kadota Y, Shiono H, Okum...
Data cluster analysis-based classification of overlapping nuclei in Pap smear samples	Guven M, Cengizler C.
Clinical equipoise: Protons and the child with craniopharyngioma	Conroy R, Gomes L, Owen C, Buchsbaum J, Ahern V.
Geroconversion of aged muscle stem cells under regenerative pressure	Sousa-Victor P, Perdiguero E, MuÃ±oz-CÃ¡noves P.
Construction of a coronary artery atlas from CT angiography	Medrano-Gracia P, Ormiston J, Webster M, Beier S, Ellis C, Wang C, Young AA, Cowan BR.
A modified shape context method for shape based object retrieval	Madireddy RM, Gottumukkala PS, Murthy PD, Chittipothula S.
Scrutinizing the epigenetics revolution	Meloni M, Testa G.
Standing-wave-excited multiplanar fluorescence in a laser scanning microscope reveals 3D information on red blood cells	Amor R, Mahajan S, Amos WB, McConnell G.
Enhanced intra-cutaneous delivery of a Mn-containing antioxidant drug by high-frequency ultrasounds	Bani D, Bencini A, Bergonzi MC, Bilia AR, Guccione C, Severi M, Udisti R, Valtancoli B.
Age associated communication between cells and matrix: a potential impact on stem cell-based tissue regeneration strategies	Lynch K, Pei M.
The emperor's daughter, the wise rabbi, and the realtor's facelift	Davidson J, Weiss R.
The structure of experience, the nature of the visual, and type 2 blindsight	Macpherson F.
The systemic milieu as a mediator of dietary influence on stem cell function during ageing	Murphy T, Thuret S.
Scalp response topography to dynamic random dot stereograms	Neill RA, Fenelon B.
Scanning tunneling microscopy of freeze-fracture replicas of biomembranes	Zasadzinski JA, Schneir J, Gurley J, Elings V, Hansma PK.
Curved helix segments can uniquely orient the topology of supertwisted DNA	Laundon CH, Griffith JD.
Forces and motions across the neck in patients treated with halo-vest	Lind B, Sihlbom H, Nordwall A.
Multistage evaluation scale, differential threshold steps and equivalent sensation contours of respiratory flow-resistive load sensation	Zhang LF, Wu XY, Jiang SZ, Zhang R, Xiao ZY, Ma MC.
Male face lift in continuity with lower blepharoplasty	Straith RE, Botta SA.
Fat injections for the correction of facial lipodystrophies: a preliminary report	de la Fuente A, Tavora T.
Vasoconstrictor for facelifting	Davis J, Picon MC, Chouela M.
The Oriental aging face: an evaluation of a decade of experience with the triangular SMAS flap technique in facelifting	Shirakabe Y.
Herpes zoster as a complication of a face lift	Bailey MH, McKinney P.
The aging face: a multidisciplinary corrective procedure	Gonzalez Ulloa M.
Histological changes of bile duct in experimental graft-versus-host disease across minor histocompatibility barriers. II. Electron microscopic observations	Nonomura A, Kono N, Yoshida K, Nakanuma Y, Ohta G.
Structural determinants of the response of the skin to chemical irritants	Hamami I, Marks R.
The cytoskeleton and rat granulosa cell steroidogenesis: possible involvement of microtubules and microfilaments	Carnegie JA, Tsang BK.
An attempt to harness the viscoelastic properties of skin in face lift operations--a preliminary report	Hirshowitz B, Jackson IT.
A musculocutaneous transposition flap mammaplasty for correction of the tuberous breast	Elliott MP.
Measuring the rate of change of voice fundamental frequency in fluent speech during mental depression	Nilsonne A, Sundberg J, TernstrÃ¶m S, Askenfelt A.
Intracortical connections and their physiological correlates in the primary auditory cortex (AI) of the cat	Matsubara JA, Phillips DP.
Children's perception of certain musical properties: scale and contour	Pick AD, Palmer CF, Hennessy BL, Unze MG, Jones RK, Richardson RM.
Use of the tracheostoma valve in the marking of contrastive stress and sentence intonation	Trudeau MD, Fox RA, Fornataro LM.
Knee arthrodesis with a tension-band plate	Pritchett JW, Mallin BA, Matthews AC.
The role of memory in perceiving subjective contours	Wallach H, Slaughter V.
Tone in Thai alaryngeal speech	Gandour J, Weinberg B, Petty SH, Dardarananda R.
A contoured anterior spinal fixation plate	Black RC, Gardner VO, Armstrong GW, O'Neil J, George MS.
The marginal mandibular nerve in rhytidectomy and liposuction surgery	Liebman EP, Webster RC, Gaul JR, Griffin T.
Soft-tissue expansion in the lower extremities	Manders EK, Oaks TE, Au VK, Wong RK, Furrey JA, Davis TS, Graham WP 3rd.
[Criteria in the evaluation of breast sonography]	Leucht W, Rabe D, Schmidt W.
Reconstruction of the maxilla with bone grafts supported by the buccal fat pad	Vuillemin T, Raveh J, Ramon Y.
Chest radiography in infant cardiac allotransplantation	Toomey FB, Bailey LL, Bui RD, Kanahriyeh M, Petry E, Mathis C, Johnston J, Mace J, Grill B, Kloos...
Gastrointestinal inflammation after bone marrow transplantation: graft-versus-host disease or opportunistic infection?	Jones B, Kramer SS, Saral R, Beschorner WE, Yolken RH, Townsend TR, Yeager AM, Lake A, Tutschka P...
[Radiation characteristics of narrow photon beams]	ShtukovskiÄ­ OA, Ermakov IA, VatnitskiÄ­ SM, Saltykova LM, Kivinnitti K.
Unusual CT features in ruptures of abdominal aortic aneurysms	Dore R, Alerci M, Cornalba G, VadalÃ G, De Agostini A.
[X-ray diagnosis of intimal ruptures of the internal carotid artery. A pathologico-anatomic controlled study]	Friedrich JM, Widder B, Schumacher KA, Arlart IP, Hamann H.
Computer display of reconstructed 3-D scalar data	Wu K, Hesselink L.
Effect of gestational development of lung tumor size and morphology in the mouse	Branstetter DG, Stoner GD, Budd C, Conran PB, Goldblatt PJ.
A novel in vivo follicular dendritic cell-dependent iccosome-mediated mechanism for delivery of antigen to antigen-processing cells	Szakal AK, Kosco MH, Tew JG.
Morphology of physiologically identified mitral cells in the carp olfactory bulb: a light microscopic study after intracellular staining with horseradish peroxidase	Fujita I, Satou M, Ueda K.
Meloidogyne mayaguensis n. sp. (Meloidogynidae), a Root-knot Nematode from Puerto Rico	Rammah A, Hirschmann H.
The occurrence of Megninia hologastra (Analgidae Gaud, 1974) on poultry in Israel	Rosen S, Hadani A, Perlstein Z.
An empirical formula for computing the Beckmann-Spizzichino surface reflection loss coefficient	Coates R.
Dynamic elastic interpolation for 3D medical image reconstruction from serial cross sections	Lin WC, Liang CC, Chen CT.
Fine-tuning the Face-lift	Maxie G.
Edentulous ridge augmentation. Part II	Kline P.
Nitrogen uptake by wheat seedlings, interactive effects of four nitrogen sources: NO3-, NO2-, NH4+, and urea	Criddle RS, Ward MR, Huffaker RC.
Fabrication of an alloplastic implant for the cranial defect	Aquilino SA, Jordan RD, White JT.
Comparison of cast positions by using four face-bows	Goska JR, Christensen LV.
A comparison of mandibular lingual surgical flaps with and without a vertical releasing incision	Lynch TJ, Ficara AJ, Ekvall WM, Raulin LA, Rossmann JA, Scheidt MJ.
The nature of sensory compensation during fusional response	Kertesz AE, Lee HJ.
Space-time separability of direction selectivity in cat striate cortex neurons	Baker CL Jr, Cynader MS.
A reflection scanning acoustic microscope for bone and bone-biomaterials interface studies	Meunier A, Katz JL, Christel P, Sedel L.
Unilateral duplication of the anterior digastric muscle belly: a case report with implications for surgeries of the submental region	Zdilla MJ, Soloninka HJ, Lambert HW.
Respiratory variation and cardiopulmonary interactions	Roberson RS.
Arterial waveform analysis	Esper SA, Pinsky MR.
Treatment of the periocular complex in paralytic lagophthalmos	Loyo M, Jones D, Lee LN, Collar RM, Molendijk J, Boahene KD, Ishii LE, Byrne PJ.
Aesthetic Labia Minora Reduction with Combined Wedge-edge Resection: A Modified Approach of Labiaplasty	Cao Y, Li Q, Li F, Li S, Zhou C, Zhou Y, Zhang S, Wei S, Zhao Y.
Dental students' preferences and performance in crown design: conventional wax-added versus CAD	Douglas RD, Hopp CD, Augustin MA.
Hypofractionated radiotherapy for prostate cancer	Hegemann NS, Guckenberger M, Belka C, Ganswindt U, Manapov F, Li M.
Stem Cell Aging and Age-Related Cardiovascular Disease: Perspectives of Treatment by Ex-vivo Stem Cell Rejuvenation	Madonna R, Engel FB, Davidson SM, Ferdinandy P, Gorbe A, Sluijter JP, Van Laake LW.
Electron transport and nonlinear optical properties of substituted aryldimesityl boranes: a DFT study	Pandith AH, Islam N.
Body image and quality of life in patients with and without body contouring surgery following bariatric surgery: a comparison of pre- and post-surgery groups	de Zwaan M, Georgiadou E, Stroh CE, Teufel M, KÃ¶hler H, Tengler M, MÃ¼ller A.
Optimization of spray drying process for developing seabuckthorn fruit juice powder using response surface methodology	Selvamuthukumaran M, Khanum F.
Hepatitis C virus-induced reduction in miR-181a impairs CD4(+) T-cell responses through overexpression of DUSP6	Li GY, Zhou Y, Ying RS, Shi L, Cheng YQ, Ren JP, Griffin JW, Jia ZS, Li CF, Moorman JP, Yao ZQ.
Laser vaginal rejuvenation: not ready for prime time	Singh A, Swift S, Khullar V, Digesu GA.
Male genital lymphedema: clinical features and management in 25 pediatric patients	Schook CC, Kulungowski AM, Greene AK, Fishman SJ.
A multi-atlas-based segmentation framework for prostate brachytherapy	Nouranian S, Mahdavi SS, Spadinger I, Morris WJ, Salcudean SE, Abolmaesumi P.
Using ROC curves to choose minimally important change thresholds when sensitivity and specificity are valued equally: the forgotten lesson of pythagoras. theoretical considerations and an example application of change in health status	Froud R, Abel G.
Denham Harman (1916-2014): a personal reflection	de Grey AD.
The molecular nature of very small embryonic-like stem cells in adult tissues	Kim Y, Jeong J, Kang H, Lim J, Heo J, Ratajczak J, Ratajczak MZ, Shin DM.
A phase III, randomized, double-blind, matched-pairs, active-controlled clinical trial and preclinical animal study to compare the durability, efficacy and safety between polynucleotide filler and hyaluronic acid filler in the correction of crow's feet: a new concept of regenerative filler	Pak CS, Lee J, Lee H, Jeong J, Kim EH, Jeong J, Choi H, Kim B, Oh S, Kim I, Heo CY.
Better understanding of transplant glomerulopathy secondary to chronic antibody-mediated rejection	Remport A, Ivanyi B, Mathe Z, Tinckam K, Mucsi I, Molnar MZ.
Bayesian belief network analysis applied to determine the progression of temporomandibular disorders using MRI	Iwasaki H.
Role of receptor for advanced glycation end products (RAGE) and its ligands in cancer risk	Yamagishi S, Matsui T, Fukami K.
Deformable image registration based automatic CT-to-CT contour propagation for head and neck adaptive radiotherapy in the routine clinical setting	Kumarasiri A, Siddiqui F, Liu C, Yechieli R, Shah M, Pradhan D, Zhong H, Chetty IJ, Kim J.
Beamlet based direct aperture optimization for MERT using a photon MLC	Henzen D, Manser P, Frei D, Volken W, Neuenschwander H, Born EJ, Joosten A, LÃ¶ssl K, Aebersold DM...
Registration of clinical volumes to beams-eye-view images for real-time tracking	Bryant JH, Rottmann J, Lewis JH, Mishra P, Keall PJ, Berbeco RI.
Accuracy of surface registration compared to conventional volumetric registration in patient positioning for head-and-neck radiotherapy: a simulation study using patient data	Kim Y, Li R, Na YH, Lee R, Xing L.
Contour changes in human alveolar bone following tooth extraction of the maxillary central incisor	Li B, Wang Y.
Localized rejuvenation of a crystal mush recorded in zircon temporal and compositional variation at the Lassen Volcanic Center, northern California	Klemetti EW, Clynne MA.
Statistical analysis of molecular nanotemplate driven DNA adsorption on graphite	Dubrovin EV, Speller S, Yaminsky IV.
The Chicago Classification of esophageal motility disorders, v3.0	Kahrilas PJ, Bredenoord AJ, Fox M, Gyawali CP, Roman S, Smout AJ, Pandolfino JE and International High Resolution Manometry Working Group.
Contour erasure and filling-in: New observations	Anstis S, Greenlee MW.
A multi-scale computational assessment of channel gating assumptions within the Meissner corpuscle	Somer DD, PeriÄ‡ D, de Souza Neto EA, Dettmer WG.
Pre-treatment FDG-PET predicts the site of in-field progression following concurrent chemoradiotherapy for stage III non-small cell lung cancer	Ohri N, Piperdi B, Garg MK, Bodner WR, Gucalp R, Perez-Soler R, Keller SM, Guha C.
A simplified D-shaped model of the mitral annulus to facilitate CT-based sizing before transcatheter mitral valve implantation	Blanke P, Dvir D, Cheung A, Ye J, Levine RA, Precious B, Berger A, Stub D, Hague C, Murphy D, Tho...
Digital reconstruction of high-quality daily 4D cone-beam CT images using prior knowledge of anatomy and respiratory motion	Zhang Y, Yang J, Zhang L, Court LE, Gao S, Balter PA, Dong L.
Comparison between Corvis and other tonometers in healthy eyes	Lanza M, Iaccarino S, Cennamo M, Irregolare C, Romano V, Carnevale UA.
Selective invocation of shape priors for deformable segmentation and morphologic classification of prostate cancer tissue microarrays	Ali S, Veltri R, Epstein JI, Christudass C, Madabhushi A.
Hepar lobatum carcinomatosum associated with liver metastases from breast cancer: report of five cases	Alberti N, Bechade D, Dupuis F, Crombe A, Neuville A, Debled M, Palussiere J, Buy X, Perez JT, De...
An analysis of Asian midfacial fat thickness according to age group using computed tomography	Jang MS, Kim HY, Dhong HJ, Chung SK, Hong SD, Cho HJ.
Anatomic and histological study of great auricular nerve and its clinical implication	Yang HM, Kim HJ, Hu KS.
Effect of red bull energy drink on auditory reaction time and maximal voluntary contraction	Goel V, Manjunatha S, Pai KM.
Thermodynamic modelling of supercritical water gasification: investigating the effect of biomass composition to aid in the selection of appropriate feedstock material	Louw J, Schwarz CE, Knoetze JH, Burger AJ.
Evaluation of 5-aminolevulinic acid-mediated photorejuvenation of neck skin	Zhang HY, Ji J, Tan YM, Zhang LL, Wang XJ, Wang PR, Yang DG, Shi L, Huang Z, Chen SY, Wang XL.
Right ventricle segmentation from cardiac MRI: a collation study	Petitjean C, Zuluaga MA, Bai W, Dacher JN, Grosgeorge D, Caudron J, Ruan S, Ayed IB, Cardoso MJ, ...
Predicting bottlenose dolphin distribution along Liguria coast (northwestern Mediterranean Sea) through different modeling techniques and indirect predictors	Marini C, Fossa F, Paoli C, Bellingeri M, Gnone G, Vassallo P.
Invisible collinear structures impair search	Chow HM, Tseng CH.
Two cases of metallosis from metal-on-polyethylene total hips: an emerging problem	Kao C, Scalettar R, Bunning RD.
Introduction to the special issue on heart regeneration and rejuvenation	Harvey RP, Graham RM, Pu WT.
The occurrence of the cervical pain syndromes in parents of children with physical disability in the population of Poland	PosÅ‚uszny A, MyÅ›liwiec A, Saulicz E, Doroniewicz I, Linek P, Wolny T.
[truncated: 78,602 more rows]
